# Supplementary material for: Army ant middens – Home and nursery of a diverse beetle fauna
Source: Ecol Evol. 2023 Sep 19;13(9):e10451. doi: 10.1002/ece3.10451 (PMC10509147; doi:10.1002/ece3.10451)
Supplement: Supplementary file 1 — Appendix S1. [file ECE3-13-e10451-s001.xlsx]

## Sheet: Specimen information
Appendix 1 - von Beeren et al. - Army ant middens – home and nursery of a diverse beetle fauna
This file contains five different tabs which summarize information about the specimens used for DNA barcoding, the total number of beetles (abundance) for each refuse deposit, the prevalence of species in these deposits, the presence/absence of different life stages per species, and the prevalence in emigrations and refuse deposits per species.
Specimens used for DNA barcoding						Identification of refuse visitors									Deposition and life stage		Information about host army ants				Collection information
BOLD Process ID	Sample ID	BIN	COI Seq. Length (bp)	GenBank Accession no.	No. spec. photos	Phylum	Class	Order	Family	Subfamily	Tribe	Genus	Species	Identification approach	Institution Storing	Life Stage	Extra Info	Colony ID	Refuse ID	colony phase	Country	Province	Region	Exact Site	Collection Date	Event Time	Collectors
REFUS090-22	cvb055labr001	BOLD:AEW2479	658	OQ173267	0	Arthropoda	Insecta	Coleoptera	Staphylinidae	Paederinae	Lathrobiini	Achenomorphus	Achenomorphus CVB04	morphological ID superseded DNA barcode similarity	Museum of Nature Hamburg, LIB, Germany	adult	refuse of army ant Eciton burchellii foreli	EB01	EB01_03	nomadic phase	Costa Rica	Heredia	Canton Sarapiquí	La Selva Biological Station	14-Feb-2013	NA	Christoph von Beeren, Daniel Kronauer, Griffin Burke, Sebastian Pohl
REFUS320-22	cvb442_a1	BOLD:AEU6173	566	OQ173076	4	Arthropoda	Insecta	Coleoptera	Carabidae	Trechinae	NA	NA	Trechinae CVB28	morphological ID superseded DNA barcode similarity	Technical University Darmstadt Insect Collection	adult	refuse of army ant Eciton burchellii foreli	EB10	EB10_02	nomadic phase	Costa Rica	Heredia	Canton Sarapiquí	La Selva Biological Station	25-Mar-2013	17:50	Christoph von Beeren, Daniel Kronauer, Griffin Burke, Sebastian Pohl
ECIMY1574-20	cvb514orba001	BOLD:AEF5168	411	MW129384	0	Arthropoda	Insecta	Coleoptera	Staphylinidae	Staphylininae	Staphylinini	aff. Pridonius	aff. Pridonius CVB70	morphological ID superseded DNA barcode similarity	Instituto Argentino de Investigaciones del las Zonas Aridas	adult	refuse of army ant Eciton burchellii foreli	EB11	EB11_01	statary phase	Costa Rica	Heredia	Canton Sarapiquí	La Selva Biological Station	04-Apr-2013	23:30	Christoph von Beeren, Daniel Kronauer, Griffin Burke, Sebastian Pohl
ECIMY1565-20	cvb617_l1	BOLD:AEF5168	405	MW535922	4	Arthropoda	Insecta	Coleoptera	Staphylinidae	Staphylininae	Staphylinini	aff. Pridonius	aff. Pridonius CVB70	DNA barcode	Instituto Argentino de Investigaciones del las Zonas Aridas	larva	refuse of army ant Eciton burchellii foreli	EB13	EB13_01	statary phase	Costa Rica	Heredia	Canton Sarapiquí	La Selva Biological Station	24-Mar-2014	17:00	Christoph von Beeren, Daniel Kronauer, Griffin Burke, Sebastian Pohl
ECIMY1573-20	cvb227orba001	BOLD:AEF5168	365	MW129386	0	Arthropoda	Insecta	Coleoptera	Staphylinidae	Staphylininae	Staphylinini	aff. Pridonius	aff. Pridonius CVB70	morphological ID superseded DNA barcode similarity	Instituto Argentino de Investigaciones del las Zonas Aridas	adult	refuse of army ant Eciton burchellii foreli	EB03	EB03_04	statary phase	Costa Rica	Heredia	Canton Sarapiquí	La Selva Biological Station	09-Mar-2013	15:00	Christoph von Beeren, Daniel Kronauer, Griffin Burke, Sebastian Pohl
REFUS162-22	cvb514orba002	NA	NA	NA	0	Arthropoda	Insecta	Coleoptera	Staphylinidae	Staphylininae	Staphylinini	aff. Pridonius	aff. Pridonius CVB70	purely morphological ID, no barcode available	Instituto Argentino de Investigaciones del las Zonas Aridas	adult	refuse of army ant Eciton burchellii foreli	EB11	EB11_01	statary phase	Costa Rica	Heredia	Canton Sarapiquí	La Selva Biological Station	04-Apr-2013	23:30	Christoph von Beeren, Daniel Kronauer, Griffin Burke, Sebastian Pohl
ECIMY1569-20	cvb302_l2	BOLD:AEF5168	587	MW535924	4	Arthropoda	Insecta	Coleoptera	Staphylinidae	Staphylininae	Staphylinini	aff. Pridonius	aff. Pridonius CVB70	DNA barcode	Instituto Argentino de Investigaciones del las Zonas Aridas	larva	refuse of army ant Eciton burchellii foreli	EB06	EB06_02	nomadic phase	Costa Rica	Heredia	Canton Sarapiquí	La Selva Biological Station	14-Mar-2013	16:30	Christoph von Beeren, Daniel Kronauer, Griffin Burke, Sebastian Pohl
ECIMY1559-20	cvb117egg001	BOLD:AEF5168	658	MW535923	1	Arthropoda	Insecta	Coleoptera	Staphylinidae	Staphylininae	Staphylinini	aff. Pridonius	aff. Pridonius CVB70	DNA barcode	Instituto Argentino de Investigaciones del las Zonas Aridas	egg	refuse of army ant Eciton burchellii foreli	EB01	EB01_07	nomadic phase	Costa Rica	Heredia	Canton Sarapiquí	La Selva Biological Station	24-Feb-2013	10:30	Christoph von Beeren, Daniel Kronauer, Griffin Burke, Sebastian Pohl
REFUS217-22	cvb787orba001	NA	NA	NA	0	Arthropoda	Insecta	Coleoptera	Staphylinidae	Staphylininae	Staphylinini	aff. Pridonius	aff. Pridonius CVB70	purely morphological ID, no barcode available	Technical University Darmstadt Insect Collection	adult	refuse of army ant Eciton burchellii foreli	EB20	EB20_01	nomadic phase	Costa Rica	Heredia	Canton Sarapiquí	La Selva Biological Station	17-Oct-2015	20:00	Christoph von Beeren, Daniel Kronauer, Griffin Burke, Sebastian Pohl
ECIMY1572-20	cvb585orba001	BOLD:AEF5168	415	MW129382	0	Arthropoda	Insecta	Coleoptera	Staphylinidae	Staphylininae	Staphylinini	aff. Pridonius	aff. Pridonius CVB70	morphological ID superseded DNA barcode similarity	Instituto Argentino de Investigaciones del las Zonas Aridas	adult	refuse of army ant Eciton burchellii foreli	EB11	EB11_01	statary phase	Costa Rica	Heredia	Canton Sarapiquí	La Selva Biological Station	09-Apr-2013	23:30	Christoph von Beeren, Daniel Kronauer, Griffin Burke, Sebastian Pohl
ECIMY1564-20	cvb613_l1	BOLD:AEF5168	369	MW535926	4	Arthropoda	Insecta	Coleoptera	Staphylinidae	Staphylininae	Staphylinini	aff. Pridonius	aff. Pridonius CVB70	DNA barcode	Instituto Argentino de Investigaciones del las Zonas Aridas	larva	refuse of army ant Eciton burchellii foreli	EB13	EB13_01	statary phase	Costa Rica	Heredia	Canton Sarapiquí	La Selva Biological Station	24-Mar-2014	17:00	Christoph von Beeren, Daniel Kronauer, Griffin Burke, Sebastian Pohl
REFUS424-22	cvb515bela103	BOLD:AEF5168	414	OQ173296	0	Arthropoda	Insecta	Coleoptera	Staphylinidae	Staphylininae	Staphylinini	aff. Pridonius	aff. Pridonius CVB70	DNA barcode	Technical University Darmstadt Insect Collection	larva	refuse of army ant Eciton burchellii foreli	EB11	EB11_01	statary phase	Costa Rica	Heredia	Canton Sarapiquí	La Selva Biological Station	04-Apr-2013	23:30	Christoph von Beeren, Daniel Kronauer, Griffin Burke, Sebastian Pohl
REFUS051-22	cvb560bela001	NA	272	OQ173311	6	Arthropoda	Insecta	Coleoptera	Staphylinidae	Staphylininae	Staphylinini	aff. Pridonius	aff. Pridonius CVB70	DNA barcode	Technical University Darmstadt Insect Collection	larva	refuse of army ant Eciton burchellii foreli	EB10	EB10_03	nomadic phase	Costa Rica	Heredia	Canton Sarapiquí	La Selva Biological Station	27-Mar-2013	17:50	Christoph von Beeren, Daniel Kronauer, Griffin Burke, Sebastian Pohl
REFUS425-22	cvb515bela104	BOLD:AEF5168	409	OQ173297	0	Arthropoda	Insecta	Coleoptera	Staphylinidae	Staphylininae	Staphylinini	aff. Pridonius	aff. Pridonius CVB70	DNA barcode	Technical University Darmstadt Insect Collection	larva	refuse of army ant Eciton burchellii foreli	EB11	EB11_01	statary phase	Costa Rica	Heredia	Canton Sarapiquí	La Selva Biological Station	04-Apr-2013	23:30	Christoph von Beeren, Daniel Kronauer, Griffin Burke, Sebastian Pohl
REFUS422-22	cvb515be101	BOLD:AEF5168	670	OQ173298	0	Arthropoda	Insecta	Coleoptera	Staphylinidae	Staphylininae	Staphylinini	aff. Pridonius	aff. Pridonius CVB70	morphological ID superseded DNA barcode similarity	Technical University Darmstadt Insect Collection	adult	refuse of army ant Eciton burchellii foreli	EB11	EB11_01	statary phase	Costa Rica	Heredia	Canton Sarapiquí	La Selva Biological Station	04-Apr-2013	23:30	Christoph von Beeren, Daniel Kronauer, Griffin Burke, Sebastian Pohl
ECIMY1561-20	cvb299stla004	BOLD:AEF5168	576	MW535927	4	Arthropoda	Insecta	Coleoptera	Staphylinidae	Staphylininae	Staphylinini	aff. Pridonius	aff. Pridonius CVB70	DNA barcode	Instituto Argentino de Investigaciones del las Zonas Aridas	larva	refuse of army ant Eciton burchellii foreli	EB01	EB01_09	statary phase	Costa Rica	Heredia	Canton Sarapiquí	La Selva Biological Station	14-Mar-2013	16:00	Christoph von Beeren, Daniel Kronauer, Griffin Burke, Sebastian Pohl
ECIMY1567-20	cvb582merged_l1	NA	156	NA	4	Arthropoda	Insecta	Coleoptera	Staphylinidae	Staphylininae	Staphylinini	aff. Pridonius	aff. Pridonius CVB70	DNA barcode	Instituto Argentino de Investigaciones del las Zonas Aridas	larva	refuse of army ant Eciton burchellii foreli	EB11	EB11_01	statary phase	Costa Rica	Heredia	Canton Sarapiquí	La Selva Biological Station	09-Apr-2013	23:30	Christoph von Beeren, Daniel Kronauer, Griffin Burke, Sebastian Pohl
REFUS387-22	cvb290bela100	BOLD:AEF5168	412	OQ173299	0	Arthropoda	Insecta	Coleoptera	Staphylinidae	Staphylininae	Staphylinini	aff. Pridonius	aff. Pridonius CVB70	DNA barcode	Technical University Darmstadt Insect Collection	larva	refuse of army ant Eciton burchellii foreli	EB07	EB07_01	statary phase	Costa Rica	Heredia	Canton Sarapiquí	La Selva Biological Station	14-Mar-2013	NA	Christoph von Beeren, Daniel Kronauer, Griffin Burke, Sebastian Pohl
REFUS421-22	cvb515be100	BOLD:AEF5168	409	OQ173300	0	Arthropoda	Insecta	Coleoptera	Staphylinidae	Staphylininae	Staphylinini	aff. Pridonius	aff. Pridonius CVB70	morphological ID superseded DNA barcode similarity	Technical University Darmstadt Insect Collection	adult	refuse of army ant Eciton burchellii foreli	EB11	EB11_01	statary phase	Costa Rica	Heredia	Canton Sarapiquí	La Selva Biological Station	04-Apr-2013	23:30	Christoph von Beeren, Daniel Kronauer, Griffin Burke, Sebastian Pohl
REFUS423-22	cvb515bela102	BOLD:AEF5168	415	OQ173301	0	Arthropoda	Insecta	Coleoptera	Staphylinidae	Staphylininae	Staphylinini	aff. Pridonius	aff. Pridonius CVB70	DNA barcode	Technical University Darmstadt Insect Collection	larva	refuse of army ant Eciton burchellii foreli	EB11	EB11_01	statary phase	Costa Rica	Heredia	Canton Sarapiquí	La Selva Biological Station	04-Apr-2013	23:30	Christoph von Beeren, Daniel Kronauer, Griffin Burke, Sebastian Pohl
ECIMY1560-20	cvb164bela003	BOLD:AEF5168	634	MW535925	4	Arthropoda	Insecta	Coleoptera	Staphylinidae	Staphylininae	Staphylinini	aff. Pridonius	aff. Pridonius CVB70	DNA barcode	Instituto Argentino de Investigaciones del las Zonas Aridas	larva	refuse of army ant Eciton burchellii foreli	EB01	EB01_08	nomadic phase	Costa Rica	Heredia	Canton Sarapiquí	La Selva Biological Station	28-Feb-2013	16:00	Christoph von Beeren, Daniel Kronauer, Griffin Burke, Sebastian Pohl
ECIMY1571-20	cvb044orba001	BOLD:AEF5168	417	MW129383	0	Arthropoda	Insecta	Coleoptera	Staphylinidae	Staphylininae	Staphylinini	aff. Pridonius	aff. Pridonius CVB70	morphological ID superseded DNA barcode similarity	Instituto Argentino de Investigaciones del las Zonas Aridas	adult	refuse of army ant Eciton burchellii foreli	EB01	EB01_02	nomadic phase	Costa Rica	Heredia	Canton Sarapiquí	La Selva Biological Station	13-Feb-2013	NA	Christoph von Beeren, Daniel Kronauer, Griffin Burke, Sebastian Pohl
REFUS113-22	cvb300tetr001	BOLD:AEU7547	614	OQ173175	0	Arthropoda	Insecta	Coleoptera	Staphylinidae	Aleocharinae	False_Lomechusini	Quedinia	aff. Tetradonia CVB50	morphological ID superseded DNA barcode similarity	Technical University Darmstadt Insect Collection	adult	refuse of army ant Eciton burchellii foreli	EB01	EB01_09	statary phase	Costa Rica	Heredia	Canton Sarapiquí	La Selva Biological Station	14-Mar-2013	16:00	Christoph von Beeren, Daniel Kronauer, Griffin Burke, Sebastian Pohl
REFUS249-22	cvb543_a1	BOLD:AEU7547	658	OQ173174	3	Arthropoda	Insecta	Coleoptera	Staphylinidae	Aleocharinae	False_Lomechusini	NA	aff. Tetradonia CVB50	morphological ID superseded DNA barcode similarity	Technical University Darmstadt Insect Collection	adult	refuse of army ant Eciton burchellii foreli	EB09	EB09_01	statary phase	Costa Rica	Heredia	Canton Sarapiquí	La Selva Biological Station	06-Apr-2013	16:00	Christoph von Beeren, Daniel Kronauer, Griffin Burke, Sebastian Pohl
REFUS133-22	cvb377unst001	BOLD:ACZ4870	585	OQ172996	0	Arthropoda	Insecta	Coleoptera	Staphylinidae	Aleocharinae	Aleocharini	Aleochara	Aleochara CVB30	DNA barcode	Technical University Darmstadt Insect Collection	adult	refuse of army ant Eciton burchellii foreli	EB03	EB03_05	nomadic phase	Costa Rica	Heredia	Canton Sarapiquí	La Selva Biological Station	17-Mar-2013	16:00	Christoph von Beeren, Daniel Kronauer, Griffin Burke, Sebastian Pohl
REFUS250-22	cvb543_a2	BOLD:AEE7239	656	OQ172999	4	Arthropoda	Insecta	Coleoptera	Staphylinidae	Aleocharinae	NA	NA	Aleocharinae CVB31	morphological ID superseded DNA barcode similarity	Technical University Darmstadt Insect Collection	adult	refuse of army ant Eciton burchellii foreli	EB09	EB09_01	statary phase	Costa Rica	Heredia	Canton Sarapiquí	La Selva Biological Station	06-Apr-2013	16:00	Christoph von Beeren, Daniel Kronauer, Griffin Burke, Sebastian Pohl
REFUS417-22	cvb207be100	BOLD:AEW0233	396	OQ173025	1	Arthropoda	Insecta	Coleoptera	Staphylinidae	Aleocharinae	NA	NA	Aleocharinae CVB32	morphological ID superseded DNA barcode similarity	Technical University Darmstadt Insect Collection	adult	refuse of army ant Eciton burchellii foreli	EB05	EB05_04	nomadic phase	Costa Rica	Heredia	Canton Sarapiquí	La Selva Biological Station	03-Mar-2013	NA	Christoph von Beeren, Daniel Kronauer, Griffin Burke, Sebastian Pohl
REFUS154-22	cvb121stun001	BOLD:AEW0233	600	OQ173310	2	Arthropoda	Insecta	Coleoptera	Staphylinidae	Aleocharinae	NA	NA	Aleocharinae CVB32	morphological ID superseded DNA barcode similarity	Technical University Darmstadt Insect Collection	adult	refuse of army ant Eciton burchellii foreli	EB03	EB03_04	statary phase	Costa Rica	Heredia	Canton Sarapiquí	La Selva Biological Station	26-Feb-2013	10:00	Christoph von Beeren, Daniel Kronauer, Griffin Burke, Sebastian Pohl
REFUS126-22	cvb227smst001	BOLD:AEW0233	658	OQ173054	0	Arthropoda	Insecta	Coleoptera	Staphylinidae	Aleocharinae	NA	NA	Aleocharinae CVB32	morphological ID superseded DNA barcode similarity	Technical University Darmstadt Insect Collection	adult	refuse of army ant Eciton burchellii foreli	EB03	EB03_04	statary phase	Costa Rica	Heredia	Canton Sarapiquí	La Selva Biological Station	09-Mar-2013	15:00	Christoph von Beeren, Daniel Kronauer, Griffin Burke, Sebastian Pohl
REFUS083-22	cvb044stun003	BOLD:AEW0233	658	OQ173026	0	Arthropoda	Insecta	Coleoptera	Staphylinidae	Aleocharinae	NA	NA	Aleocharinae CVB32	morphological ID superseded DNA barcode similarity	Technical University Darmstadt Insect Collection	adult	refuse of army ant Eciton burchellii foreli	EB01	EB01_02	nomadic phase	Costa Rica	Heredia	Canton Sarapiquí	La Selva Biological Station	13-Feb-2013	NA	Christoph von Beeren, Daniel Kronauer, Griffin Burke, Sebastian Pohl
REFUS187-22	cvb008stun007	BOLD:AEQ8339	554	OQ173004	0	Arthropoda	Insecta	Coleoptera	Staphylinidae	Aleocharinae	NA	NA	Aleocharinae CVB33	DNA barcode	Technical University Darmstadt Insect Collection	adult	refuse of army ant Eciton burchellii foreli	EB02	EB02_01	nomadic phase	Costa Rica	Heredia	Canton Sarapiquí	La Selva Biological Station	08-Feb-2013	23:15	Christoph von Beeren, Daniel Kronauer, Griffin Burke, Sebastian Pohl
REFUS183-22	cvb008stun003	BOLD:AEQ8339	589	OQ173021	0	Arthropoda	Insecta	Coleoptera	Staphylinidae	Aleocharinae	NA	NA	Aleocharinae CVB33	DNA barcode	Technical University Darmstadt Insect Collection	adult	refuse of army ant Eciton burchellii foreli	EB02	EB02_01	nomadic phase	Costa Rica	Heredia	Canton Sarapiquí	La Selva Biological Station	08-Feb-2013	23:15	Christoph von Beeren, Daniel Kronauer, Griffin Burke, Sebastian Pohl
REFUS384-22	cvb388be100	BOLD:AEQ8339	413	OQ173053	0	Arthropoda	Insecta	Coleoptera	Staphylinidae	Aleocharinae	NA	NA	Aleocharinae CVB33	DNA barcode	Technical University Darmstadt Insect Collection	adult	refuse of army ant Eciton burchellii foreli	EB08	EB08_01	nomadic phase	Costa Rica	Heredia	Canton Sarapiquí	La Selva Biological Station	17-Mar-2013	16:00	Christoph von Beeren, Daniel Kronauer, Griffin Burke, Sebastian Pohl
REFUS431-22	cvb515be110	BOLD:AEQ8339	405	OQ173036	0	Arthropoda	Insecta	Coleoptera	Staphylinidae	Aleocharinae	NA	NA	Aleocharinae CVB33	DNA barcode	Technical University Darmstadt Insect Collection	adult	refuse of army ant Eciton burchellii foreli	EB11	EB11_01	statary phase	Costa Rica	Heredia	Canton Sarapiquí	La Selva Biological Station	04-Apr-2013	23:30	Christoph von Beeren, Daniel Kronauer, Griffin Burke, Sebastian Pohl
REFUS150-22	cvb052stun001	BOLD:ACZ5947	602	OQ173039	0	Arthropoda	Insecta	Coleoptera	Staphylinidae	Aleocharinae	NA	NA	Aleocharinae CVB35	DNA barcode	Technical University Darmstadt Insect Collection	adult	refuse of army ant Eciton burchellii foreli	EB01	EB01_04	nomadic phase	Costa Rica	Heredia	Canton Sarapiquí	La Selva Biological Station	15-Feb-2013	NA	Christoph von Beeren, Daniel Kronauer, Griffin Burke, Sebastian Pohl
REFUS104-22	cvb103tetr002	BOLD:ACZ5947	619	OQ173029	0	Arthropoda	Insecta	Coleoptera	Staphylinidae	Aleocharinae	NA	NA	Aleocharinae CVB35	DNA barcode	Technical University Darmstadt Insect Collection	adult	refuse of army ant Eciton burchellii foreli	EB01	EB01_05	nomadic phase	Costa Rica	Heredia	Canton Sarapiquí	La Selva Biological Station	19-Feb-2013	NA	Christoph von Beeren, Daniel Kronauer, Griffin Burke, Sebastian Pohl
REFUS151-22	cvb052stun002	BOLD:ACZ5947	620	OQ173017	0	Arthropoda	Insecta	Coleoptera	Staphylinidae	Aleocharinae	NA	NA	Aleocharinae CVB35	DNA barcode	Technical University Darmstadt Insect Collection	adult	refuse of army ant Eciton burchellii foreli	EB01	EB01_04	nomadic phase	Costa Rica	Heredia	Canton Sarapiquí	La Selva Biological Station	15-Feb-2013	NA	Christoph von Beeren, Daniel Kronauer, Griffin Burke, Sebastian Pohl
REFUS061-22	cvb117tetr003	BOLD:ACZ5947	622	OQ173023	1	Arthropoda	Insecta	Coleoptera	Staphylinidae	Aleocharinae	NA	NA	Aleocharinae CVB35	DNA barcode	Technical University Darmstadt Insect Collection	adult	refuse of army ant Eciton burchellii foreli	EB01	EB01_07	nomadic phase	Costa Rica	Heredia	Canton Sarapiquí	La Selva Biological Station	24-Feb-2013	10:30	Christoph von Beeren, Daniel Kronauer, Griffin Burke, Sebastian Pohl
REFUS261-22	cvb388_a3	BOLD:ACZ5947	595	OQ173009	3	Arthropoda	Insecta	Coleoptera	Staphylinidae	Aleocharinae	NA	NA	Aleocharinae CVB35	DNA barcode	Technical University Darmstadt Insect Collection	adult	refuse of army ant Eciton burchellii foreli	EB08	EB08_01	nomadic phase	Costa Rica	Heredia	Canton Sarapiquí	La Selva Biological Station	17-Mar-2013	16:00	Christoph von Beeren, Daniel Kronauer, Griffin Burke, Sebastian Pohl
REFUS103-22	cvb103tetr001	BOLD:ACZ5947	592	OQ173037	0	Arthropoda	Insecta	Coleoptera	Staphylinidae	Aleocharinae	NA	NA	Aleocharinae CVB35	DNA barcode	Technical University Darmstadt Insect Collection	adult	refuse of army ant Eciton burchellii foreli	EB01	EB01_05	nomadic phase	Costa Rica	Heredia	Canton Sarapiquí	La Selva Biological Station	19-Feb-2013	NA	Christoph von Beeren, Daniel Kronauer, Griffin Burke, Sebastian Pohl
REFUS386-22	cvb388be102	BOLD:ACZ5947	673	OQ173058	0	Arthropoda	Insecta	Coleoptera	Staphylinidae	Aleocharinae	NA	NA	Aleocharinae CVB35	DNA barcode	Technical University Darmstadt Insect Collection	adult	refuse of army ant Eciton burchellii foreli	EB08	EB08_01	nomadic phase	Costa Rica	Heredia	Canton Sarapiquí	La Selva Biological Station	17-Mar-2013	16:00	Christoph von Beeren, Daniel Kronauer, Griffin Burke, Sebastian Pohl
REFUS290-22	cvb527_a1	BOLD:ACZ5947	625	OQ173011	2	Arthropoda	Insecta	Coleoptera	Staphylinidae	Aleocharinae	NA	NA	Aleocharinae CVB35	DNA barcode	Technical University Darmstadt Insect Collection	adult	refuse of army ant Eciton hamatum	EH09	EH09_01	nomadic phase	Costa Rica	Heredia	Canton Sarapiquí	La Selva Biological Station	05-Apr-2013	16:00	Christoph von Beeren, Daniel Kronauer, Griffin Burke, Sebastian Pohl
REFUS279-22	cvb457_a1	BOLD:ACZ5947	554	OQ173016	1	Arthropoda	Insecta	Coleoptera	Staphylinidae	Aleocharinae	NA	NA	Aleocharinae CVB35	DNA barcode	Technical University Darmstadt Insect Collection	adult	refuse of army ant Eciton hamatum	EH08	EH08_01	nomadic phase	Costa Rica	Heredia	Canton Sarapiquí	La Selva Biological Station	29-Mar-2013	21:50	Christoph von Beeren, Daniel Kronauer, Griffin Burke, Sebastian Pohl
REFUS015-22	cvb458mist002	BOLD:ACZ5947	612	OQ173015	1	Arthropoda	Insecta	Coleoptera	Staphylinidae	Aleocharinae	NA	NA	Aleocharinae CVB35	DNA barcode	Technical University Darmstadt Insect Collection	adult	refuse of army ant Eciton hamatum	EH08	EH08_01	nomadic phase	Costa Rica	Heredia	Canton Sarapiquí	La Selva Biological Station	29-Mar-2013	21:50	Christoph von Beeren, Daniel Kronauer, Griffin Burke, Sebastian Pohl
REFUS035-22	cvb567tetr002	BOLD:ACZ5947	594	OQ173030	1	Arthropoda	Insecta	Coleoptera	Staphylinidae	Aleocharinae	NA	NA	Aleocharinae CVB35	DNA barcode	Technical University Darmstadt Insect Collection	adult	refuse of army ant Eciton hamatum	EH10	EH10_01	nomadic phase	Costa Rica	Heredia	Canton Sarapiquí	La Selva Biological Station	07-Apr-2013	21:30	Christoph von Beeren, Daniel Kronauer, Griffin Burke, Sebastian Pohl
REFUS123-22	cvb227tetr002	BOLD:ACZ5947	578	OQ173003	0	Arthropoda	Insecta	Coleoptera	Staphylinidae	Aleocharinae	NA	NA	Aleocharinae CVB35	DNA barcode	Technical University Darmstadt Insect Collection	adult	refuse of army ant Eciton burchellii foreli	EB03	EB03_04	statary phase	Costa Rica	Heredia	Canton Sarapiquí	La Selva Biological Station	09-Mar-2013	15:00	Christoph von Beeren, Daniel Kronauer, Griffin Burke, Sebastian Pohl
REFUS062-22	cvb117egg002	BOLD:ACZ5947	601	OQ173051	0	Arthropoda	Insecta	Coleoptera	Staphylinidae	Aleocharinae	NA	NA	Aleocharinae CVB35	DNA barcode	Technical University Darmstadt Insect Collection	egg	refuse of army ant Eciton burchellii foreli	EB01	EB01_07	nomadic phase	Costa Rica	Heredia	Canton Sarapiquí	La Selva Biological Station	24-Feb-2013	10:30	Christoph von Beeren, Daniel Kronauer, Griffin Burke, Sebastian Pohl
REFUS214-22	cvb787stun007	BOLD:ACZ5947	627	OQ173013	0	Arthropoda	Insecta	Coleoptera	Staphylinidae	Aleocharinae	NA	NA	Aleocharinae CVB35	DNA barcode	Technical University Darmstadt Insect Collection	adult	refuse of army ant Eciton burchellii foreli	EB20	EB20_01	nomadic phase	Costa Rica	Heredia	Canton Sarapiquí	La Selva Biological Station	17-Oct-2015	20:00	Christoph von Beeren, Daniel Kronauer, Griffin Burke, Sebastian Pohl
ECIMY1588-20	cvb567tetr001	BOLD:ACZ5947	658	OQ173024	0	Arthropoda	Insecta	Coleoptera	Staphylinidae	Aleocharinae	NA	NA	Aleocharinae CVB35	DNA barcode	Technical University Darmstadt Insect Collection	adult	refuse of army ant Eciton hamatum	EH10	EH10_01	nomadic phase	Costa Rica	Heredia	Canton Sarapiquí	La Selva Biological Station	07-Apr-2013	21:30	Christoph von Beeren, Daniel Kronauer, Griffin Burke, Sebastian Pohl
REFUS111-22	cvb103stla002	BOLD:AEU8592	658	OQ173018	2	Arthropoda	Insecta	Coleoptera	Staphylinidae	Aleocharinae	NA	NA	Aleocharinae CVB36	DNA barcode	Technical University Darmstadt Insect Collection	larva	refuse of army ant Eciton burchellii foreli	EB01	EB01_05	nomadic phase	Costa Rica	Heredia	Canton Sarapiquí	La Selva Biological Station	19-Feb-2013	NA	Christoph von Beeren, Daniel Kronauer, Griffin Burke, Sebastian Pohl
REFUS142-22	cvb377stla005	BOLD:AEU8592	658	OQ173005	1	Arthropoda	Insecta	Coleoptera	Staphylinidae	Aleocharinae	NA	NA	Aleocharinae CVB36	DNA barcode	Technical University Darmstadt Insect Collection	larva	refuse of army ant Eciton burchellii foreli	EB03	EB03_05	nomadic phase	Costa Rica	Heredia	Canton Sarapiquí	La Selva Biological Station	17-Mar-2013	16:00	Christoph von Beeren, Daniel Kronauer, Griffin Burke, Sebastian Pohl
REFUS307-22	cvb440_l3	BOLD:AEU8592	601	OQ173047	1	Arthropoda	Insecta	Coleoptera	Staphylinidae	Aleocharinae	NA	NA	Aleocharinae CVB36	DNA barcode	Technical University Darmstadt Insect Collection	larva	refuse of army ant Eciton burchellii foreli	EB10	EB10_02	nomadic phase	Costa Rica	Heredia	Canton Sarapiquí	La Selva Biological Station	25-Mar-2013	17:50	Christoph von Beeren, Daniel Kronauer, Griffin Burke, Sebastian Pohl
REFUS080-22	cvb044stun001	BOLD:AEU8592	658	OQ173001	4	Arthropoda	Insecta	Coleoptera	Staphylinidae	Aleocharinae	NA	NA	Aleocharinae CVB36	morphological ID superseded DNA barcode similarity	Technical University Darmstadt Insect Collection	adult	refuse of army ant Eciton burchellii foreli	EB01	EB01_02	nomadic phase	Costa Rica	Heredia	Canton Sarapiquí	La Selva Biological Station	13-Feb-2013	NA	Christoph von Beeren, Daniel Kronauer, Griffin Burke, Sebastian Pohl
REFUS349-22	cvb233_l2	BOLD:AEU8592	410	OQ173012	1	Arthropoda	Insecta	Coleoptera	Staphylinidae	Aleocharinae	NA	NA	Aleocharinae CVB36	DNA barcode	Technical University Darmstadt Insect Collection	larva	refuse of army ant Eciton burchellii foreli	EB05	EB05_03	nomadic phase	Costa Rica	Heredia	Canton Sarapiquí	La Selva Biological Station	08-Mar-2013	15:00	Christoph von Beeren, Daniel Kronauer, Griffin Burke, Sebastian Pohl
REFUS312-22	cvb441_l1	BOLD:AEU8592	412	OQ172997	2	Arthropoda	Insecta	Coleoptera	Staphylinidae	Aleocharinae	NA	NA	Aleocharinae CVB36	DNA barcode	Technical University Darmstadt Insect Collection	larva	refuse of army ant Eciton burchellii foreli	EB10	EB10_02	nomadic phase	Costa Rica	Heredia	Canton Sarapiquí	La Selva Biological Station	25-Mar-2013	17:50	Christoph von Beeren, Daniel Kronauer, Griffin Burke, Sebastian Pohl
REFUS350-22	cvb233_l3	BOLD:AEU8592	620	OQ173041	2	Arthropoda	Insecta	Coleoptera	Staphylinidae	Aleocharinae	NA	NA	Aleocharinae CVB36	DNA barcode	Technical University Darmstadt Insect Collection	larva	refuse of army ant Eciton burchellii foreli	EB05	EB05_03	nomadic phase	Costa Rica	Heredia	Canton Sarapiquí	La Selva Biological Station	08-Mar-2013	15:00	Christoph von Beeren, Daniel Kronauer, Griffin Burke, Sebastian Pohl
REFUS432-22	cvb515be111	BOLD:AEU8592	414	OQ173000	0	Arthropoda	Insecta	Coleoptera	Staphylinidae	Aleocharinae	NA	NA	Aleocharinae CVB36	morphological ID superseded DNA barcode similarity	Technical University Darmstadt Insect Collection	adult	refuse of army ant Eciton burchellii foreli	EB11	EB11_01	statary phase	Costa Rica	Heredia	Canton Sarapiquí	La Selva Biological Station	04-Apr-2013	23:30	Christoph von Beeren, Daniel Kronauer, Griffin Burke, Sebastian Pohl
REFUS309-22	cvb440_l5	BOLD:AEU8592	634	OQ172998	2	Arthropoda	Insecta	Coleoptera	Staphylinidae	Aleocharinae	NA	NA	Aleocharinae CVB36	DNA barcode	Technical University Darmstadt Insect Collection	larva	refuse of army ant Eciton burchellii foreli	EB10	EB10_02	nomadic phase	Costa Rica	Heredia	Canton Sarapiquí	La Selva Biological Station	25-Mar-2013	17:50	Christoph von Beeren, Daniel Kronauer, Griffin Burke, Sebastian Pohl
REFUS377-22	cvb544be101	BOLD:AEU8592	412	OQ173055	0	Arthropoda	Insecta	Coleoptera	Staphylinidae	Aleocharinae	NA	NA	Aleocharinae CVB36	morphological ID superseded DNA barcode similarity	Technical University Darmstadt Insect Collection	adult	refuse of army ant Eciton burchellii foreli	EB09	EB09_01	statary phase	Costa Rica	Heredia	Canton Sarapiquí	La Selva Biological Station	06-Apr-2013	16:00	Christoph von Beeren, Daniel Kronauer, Griffin Burke, Sebastian Pohl
REFUS149-22	cvb377stla011	BOLD:AEU8592	637	OQ173043	1	Arthropoda	Insecta	Coleoptera	Staphylinidae	Aleocharinae	NA	NA	Aleocharinae CVB36	DNA barcode	Technical University Darmstadt Insect Collection	larva	refuse of army ant Eciton burchellii foreli	EB03	EB03_05	nomadic phase	Costa Rica	Heredia	Canton Sarapiquí	La Selva Biological Station	17-Mar-2013	16:00	Christoph von Beeren, Daniel Kronauer, Griffin Burke, Sebastian Pohl
REFUS420-22	cvb200be100	BOLD:AEU8592	406	OQ173038	0	Arthropoda	Insecta	Coleoptera	Staphylinidae	Aleocharinae	NA	NA	Aleocharinae CVB36	morphological ID superseded DNA barcode similarity	Technical University Darmstadt Insect Collection	adult	refuse of army ant Eciton burchellii foreli	EB05	EB05_04	nomadic phase	Costa Rica	Heredia	Canton Sarapiquí	La Selva Biological Station	03-Mar-2013	NA	Christoph von Beeren, Daniel Kronauer, Griffin Burke, Sebastian Pohl
REFUS016-22	cvb458smst001	BOLD:AEU8592	658	OQ173052	3	Arthropoda	Insecta	Coleoptera	Staphylinidae	Aleocharinae	NA	NA	Aleocharinae CVB36	morphological ID superseded DNA barcode similarity	Technical University Darmstadt Insect Collection	adult	refuse of army ant Eciton hamatum	EH08	EH08_01	nomadic phase	Costa Rica	Heredia	Canton Sarapiquí	La Selva Biological Station	29-Mar-2013	21:50	Christoph von Beeren, Daniel Kronauer, Griffin Burke, Sebastian Pohl
REFUS413-22	cvb199be103	BOLD:AEU8592	406	OQ173050	0	Arthropoda	Insecta	Coleoptera	Staphylinidae	Aleocharinae	NA	NA	Aleocharinae CVB36	morphological ID superseded DNA barcode similarity	Technical University Darmstadt Insect Collection	adult	refuse of army ant Eciton burchellii foreli	EB05	EB05_04	nomadic phase	Costa Rica	Heredia	Canton Sarapiquí	La Selva Biological Station	03-Mar-2013	NA	Christoph von Beeren, Daniel Kronauer, Griffin Burke, Sebastian Pohl
REFUS189-22	cvb008stun009	BOLD:AEU8592	522	OQ173044	0	Arthropoda	Insecta	Coleoptera	Staphylinidae	Aleocharinae	NA	NA	Aleocharinae CVB36	morphological ID superseded DNA barcode similarity	Technical University Darmstadt Insect Collection	adult	refuse of army ant Eciton burchellii foreli	EB02	EB02_01	nomadic phase	Costa Rica	Heredia	Canton Sarapiquí	La Selva Biological Station	08-Feb-2013	23:15	Christoph von Beeren, Daniel Kronauer, Griffin Burke, Sebastian Pohl
REFUS305-22	cvb440_l1	BOLD:AEU8592	640	OQ173057	2	Arthropoda	Insecta	Coleoptera	Staphylinidae	Aleocharinae	NA	NA	Aleocharinae CVB36	DNA barcode	Technical University Darmstadt Insect Collection	larva	refuse of army ant Eciton burchellii foreli	EB10	EB10_02	nomadic phase	Costa Rica	Heredia	Canton Sarapiquí	La Selva Biological Station	25-Mar-2013	17:50	Christoph von Beeren, Daniel Kronauer, Griffin Burke, Sebastian Pohl
REFUS114-22	cvb300stun001	BOLD:AEV6355	658	OQ173042	0	Arthropoda	Insecta	Coleoptera	Staphylinidae	Aleocharinae	NA	NA	Aleocharinae CVB37	morphological ID superseded DNA barcode similarity	Technical University Darmstadt Insect Collection	adult	refuse of army ant Eciton burchellii foreli	EB01	EB01_09	statary phase	Costa Rica	Heredia	Canton Sarapiquí	La Selva Biological Station	14-Mar-2013	16:00	Christoph von Beeren, Daniel Kronauer, Griffin Burke, Sebastian Pohl
REFUS293-22	cvb527_a4	BOLD:AEV6355	583	OQ173035	2	Arthropoda	Insecta	Coleoptera	Staphylinidae	Aleocharinae	NA	NA	Aleocharinae CVB37	morphological ID superseded DNA barcode similarity	Technical University Darmstadt Insect Collection	adult	refuse of army ant Eciton hamatum	EH09	EH09_01	nomadic phase	Costa Rica	Heredia	Canton Sarapiquí	La Selva Biological Station	05-Apr-2013	16:00	Christoph von Beeren, Daniel Kronauer, Griffin Burke, Sebastian Pohl
REFUS264-22	cvb388_a6	BOLD:AEV6355	628	OQ173048	2	Arthropoda	Insecta	Coleoptera	Staphylinidae	Aleocharinae	NA	NA	Aleocharinae CVB37	morphological ID superseded DNA barcode similarity	Technical University Darmstadt Insect Collection	adult	refuse of army ant Eciton burchellii foreli	EB08	EB08_01	nomadic phase	Costa Rica	Heredia	Canton Sarapiquí	La Selva Biological Station	17-Mar-2013	16:00	Christoph von Beeren, Daniel Kronauer, Griffin Burke, Sebastian Pohl
REFUS281-22	cvb457_a3	BOLD:AEV6355	643	OQ173022	3	Arthropoda	Insecta	Coleoptera	Staphylinidae	Aleocharinae	NA	NA	Aleocharinae CVB37	morphological ID superseded DNA barcode similarity	Technical University Darmstadt Insect Collection	adult	refuse of army ant Eciton hamatum	EH08	EH08_01	nomadic phase	Costa Rica	Heredia	Canton Sarapiquí	La Selva Biological Station	29-Mar-2013	21:50	Christoph von Beeren, Daniel Kronauer, Griffin Burke, Sebastian Pohl
REFUS207-22	cvb040astun002	BOLD:AEW1362	667	OQ173007	3	Arthropoda	Insecta	Coleoptera	Staphylinidae	Aleocharinae	NA	NA	Aleocharinae CVB43	morphological ID superseded DNA barcode similarity	Technical University Darmstadt Insect Collection	adult	refuse of army ant Eciton burchellii foreli	EB03	EB03_02	nomadic phase	Costa Rica	Heredia	Canton Sarapiquí	La Selva Biological Station	13-Feb-2013	16:00	Christoph von Beeren, Daniel Kronauer, Griffin Burke, Sebastian Pohl
REFUS351-22	cvb233_l4	BOLD:AEW1362	600	OQ173020	0	Arthropoda	Insecta	Coleoptera	Staphylinidae	Aleocharinae	NA	NA	Aleocharinae CVB43	DNA barcode	Technical University Darmstadt Insect Collection	larva	refuse of army ant Eciton burchellii foreli	EB05	EB05_03	nomadic phase	Costa Rica	Heredia	Canton Sarapiquí	La Selva Biological Station	08-Mar-2013	15:00	Christoph von Beeren, Daniel Kronauer, Griffin Burke, Sebastian Pohl
REFUS145-22	cvb377stla008	BOLD:AEW1362	658	OQ173014	1	Arthropoda	Insecta	Coleoptera	Staphylinidae	Aleocharinae	NA	NA	Aleocharinae CVB43	DNA barcode	Technical University Darmstadt Insect Collection	larva	refuse of army ant Eciton burchellii foreli	EB03	EB03_05	nomadic phase	Costa Rica	Heredia	Canton Sarapiquí	La Selva Biological Station	17-Mar-2013	16:00	Christoph von Beeren, Daniel Kronauer, Griffin Burke, Sebastian Pohl
REFUS141-22	cvb377stla004	BOLD:AEW1362	658	OQ173019	2	Arthropoda	Insecta	Coleoptera	Staphylinidae	Aleocharinae	NA	NA	Aleocharinae CVB43	DNA barcode	Technical University Darmstadt Insect Collection	larva	refuse of army ant Eciton burchellii foreli	EB03	EB03_05	nomadic phase	Costa Rica	Heredia	Canton Sarapiquí	La Selva Biological Station	17-Mar-2013	16:00	Christoph von Beeren, Daniel Kronauer, Griffin Burke, Sebastian Pohl
REFUS155-22	cvb121stun002	BOLD:AEW1094	658	OQ173059	0	Arthropoda	Insecta	Coleoptera	Staphylinidae	Aleocharinae	NA	NA	Aleocharinae CVB44	morphological ID superseded DNA barcode similarity	Technical University Darmstadt Insect Collection	adult	refuse of army ant Eciton burchellii foreli	EB03	EB03_04	statary phase	Costa Rica	Heredia	Canton Sarapiquí	La Selva Biological Station	26-Feb-2013	10:00	Christoph von Beeren, Daniel Kronauer, Griffin Burke, Sebastian Pohl
REFUS363-22	cvb234be102	BOLD:AEW1094	371	OQ173032	2	Arthropoda	Insecta	Coleoptera	Staphylinidae	Aleocharinae	NA	NA	Aleocharinae CVB44	morphological ID superseded DNA barcode similarity	Technical University Darmstadt Insect Collection	adult	refuse of army ant Eciton burchellii foreli	EB05	EB05_03	nomadic phase	Costa Rica	Heredia	Canton Sarapiquí	La Selva Biological Station	08-Mar-2013	15:00	Christoph von Beeren, Daniel Kronauer, Griffin Burke, Sebastian Pohl
REFUS342-22	cvb239_a5	BOLD:AEW1094	419	OQ173034	0	Arthropoda	Insecta	Coleoptera	Staphylinidae	Aleocharinae	NA	NA	Aleocharinae CVB44	morphological ID superseded DNA barcode similarity	Technical University Darmstadt Insect Collection	adult	refuse of army ant Eciton burchellii foreli	EB05	EB05_03	nomadic phase	Costa Rica	Heredia	Canton Sarapiquí	La Selva Biological Station	08-Mar-2013	15:00	Christoph von Beeren, Daniel Kronauer, Griffin Burke, Sebastian Pohl
REFUS408-22	cvb288be100	BOLD:AEW1094	396	OQ173040	1	Arthropoda	Insecta	Coleoptera	Staphylinidae	Aleocharinae	NA	NA	Aleocharinae CVB44	morphological ID superseded DNA barcode similarity	Technical University Darmstadt Insect Collection	adult	refuse of army ant Eciton burchellii foreli	EB06	EB06_01	nomadic phase	Costa Rica	Heredia	Canton Sarapiquí	La Selva Biological Station	12-Mar-2013	15:00	Christoph von Beeren, Daniel Kronauer, Griffin Burke, Sebastian Pohl
REFUS019-22	cvb101bela001	NA	432	OQ173031	4	Arthropoda	Insecta	Coleoptera	Staphylinidae	Aleocharinae	NA	NA	Aleocharinae CVB46	DNA barcode	Technical University Darmstadt Insect Collection	larva	refuse of army ant Eciton burchellii foreli	EB01	EB01_05	nomadic phase	Costa Rica	Heredia	Canton Sarapiquí	La Selva Biological Station	19-Feb-2013	NA	Christoph von Beeren, Daniel Kronauer, Griffin Burke, Sebastian Pohl
REFUS308-22	cvb440_l4	NA	393	OQ173002	2	Arthropoda	Insecta	Coleoptera	Staphylinidae	Aleocharinae	NA	NA	Aleocharinae CVB46	DNA barcode	Technical University Darmstadt Insect Collection	larva	refuse of army ant Eciton burchellii foreli	EB10	EB10_02	nomadic phase	Costa Rica	Heredia	Canton Sarapiquí	La Selva Biological Station	25-Mar-2013	17:50	Christoph von Beeren, Daniel Kronauer, Griffin Burke, Sebastian Pohl
REFUS009-22	cvb172mist001	BOLD:AEV1342	658	OQ173045	1	Arthropoda	Insecta	Coleoptera	Staphylinidae	Aleocharinae	NA	NA	Aleocharinae CVB47	morphological ID superseded DNA barcode similarity	Technical University Darmstadt Insect Collection	adult	refuse of army ant Eciton burchellii foreli	EB05	EB05_01	nomadic phase	Costa Rica	Heredia	Canton Sarapiquí	La Selva Biological Station	02-Mar-2013	19:00	Christoph von Beeren, Daniel Kronauer, Griffin Burke, Sebastian Pohl
REFUS036-22	cvb567smst002	BOLD:AEV1342	658	OQ173056	1	Arthropoda	Insecta	Coleoptera	Staphylinidae	Aleocharinae	NA	NA	Aleocharinae CVB47	morphological ID superseded DNA barcode similarity	Technical University Darmstadt Insect Collection	adult	refuse of army ant Eciton hamatum	EH10	EH10_01	nomadic phase	Costa Rica	Heredia	Canton Sarapiquí	La Selva Biological Station	07-Apr-2013	21:30	Christoph von Beeren, Daniel Kronauer, Griffin Burke, Sebastian Pohl
REFUS212-22	cvb787stun005	BOLD:AEV1342	657	OQ173010	0	Arthropoda	Insecta	Coleoptera	Staphylinidae	Aleocharinae	NA	NA	Aleocharinae CVB47	morphological ID superseded DNA barcode similarity	Technical University Darmstadt Insect Collection	adult	refuse of army ant Eciton burchellii foreli	EB20	EB20_01	nomadic phase	Costa Rica	Heredia	Canton Sarapiquí	La Selva Biological Station	17-Oct-2015	20:00	Christoph von Beeren, Daniel Kronauer, Griffin Burke, Sebastian Pohl
REFUS381-22	cvb458be100	BOLD:AEV2530	398	OQ173027	0	Arthropoda	Insecta	Coleoptera	Staphylinidae	Aleocharinae	NA	NA	Aleocharinae CVB48	morphological ID superseded DNA barcode similarity	Technical University Darmstadt Insect Collection	adult	refuse of army ant Eciton hamatum	EH08	EH08_01	nomadic phase	Costa Rica	Heredia	Canton Sarapiquí	La Selva Biological Station	29-Mar-2013	21:50	Christoph von Beeren, Daniel Kronauer, Griffin Burke, Sebastian Pohl
REFUS152-22	cvb052stun003	BOLD:AEV2530	614	OQ173008	0	Arthropoda	Insecta	Coleoptera	Staphylinidae	Aleocharinae	NA	NA	Aleocharinae CVB48	morphological ID superseded DNA barcode similarity	Technical University Darmstadt Insect Collection	adult	refuse of army ant Eciton burchellii foreli	EB01	EB01_04	nomadic phase	Costa Rica	Heredia	Canton Sarapiquí	La Selva Biological Station	15-Feb-2013	NA	Christoph von Beeren, Daniel Kronauer, Griffin Burke, Sebastian Pohl
REFUS364-22	cvb234be103	BOLD:AEU8497	597	OQ173033	0	Arthropoda	Insecta	Coleoptera	Staphylinidae	Aleocharinae	NA	NA	Aleocharinae CVB49	morphological ID superseded DNA barcode similarity	Technical University Darmstadt Insect Collection	adult	refuse of army ant Eciton burchellii foreli	EB05	EB05_03	nomadic phase	Costa Rica	Heredia	Canton Sarapiquí	La Selva Biological Station	08-Mar-2013	15:00	Christoph von Beeren, Daniel Kronauer, Griffin Burke, Sebastian Pohl
REFUS088-22	cvb055tetr001	BOLD:AEV3261	658	OQ173006	1	Arthropoda	Insecta	Coleoptera	Staphylinidae	Aleocharinae	NA	NA	Aleocharinae CVB54	morphological ID superseded DNA barcode similarity	Technical University Darmstadt Insect Collection	adult	refuse of army ant Eciton burchellii foreli	EB01	EB01_03	nomadic phase	Costa Rica	Heredia	Canton Sarapiquí	La Selva Biological Station	14-Feb-2013	NA	Christoph von Beeren, Daniel Kronauer, Griffin Burke, Sebastian Pohl
REFUS091-22	cvb055tetr002	BOLD:AEV3261	658	OQ173049	1	Arthropoda	Insecta	Coleoptera	Staphylinidae	Aleocharinae	NA	NA	Aleocharinae CVB54	morphological ID superseded DNA barcode similarity	Technical University Darmstadt Insect Collection	adult	refuse of army ant Eciton burchellii foreli	EB01	EB01_03	nomadic phase	Costa Rica	Heredia	Canton Sarapiquí	La Selva Biological Station	14-Feb-2013	NA	Christoph von Beeren, Daniel Kronauer, Griffin Burke, Sebastian Pohl
REFUS272-22	cvb617_a3	BOLD:ACZ6212	421	OQ173028	3	Arthropoda	Insecta	Coleoptera	Staphylinidae	Aleocharinae	NA	NA	Aleocharinae CVB55	morphological ID superseded DNA barcode similarity	Technical University Darmstadt Insect Collection	adult	refuse of army ant Eciton burchellii foreli	EB13	EB13_01	statary phase	Costa Rica	Heredia	Canton Sarapiquí	La Selva Biological Station	24-Mar-2014	17:00	Christoph von Beeren, Daniel Kronauer, Griffin Burke, Sebastian Pohl
REFUS070-22	cvb281smst001	BOLD:ACZ6212	658	OQ173046	0	Arthropoda	Insecta	Coleoptera	Staphylinidae	Aleocharinae	NA	NA	Aleocharinae CVB55	morphological ID superseded DNA barcode similarity	Technical University Darmstadt Insect Collection	adult	refuse of army ant Eciton burchellii foreli	EB06	EB06_01	nomadic phase	Costa Rica	Heredia	Canton Sarapiquí	La Selva Biological Station	12-Mar-2013	15:00	Christoph von Beeren, Daniel Kronauer, Griffin Burke, Sebastian Pohl
REFUS018-22	cvb101stsm001	BOLD:AEU8593	658	OQ173228	4	Arthropoda	Insecta	Coleoptera	Staphylinidae	Aleocharinae	Lomechusini	NA	Apalonia CVB34	morphological ID superseded DNA barcode similarity	Technical University Darmstadt Insect Collection	adult	refuse of army ant Eciton burchellii foreli	EB01	EB01_05	nomadic phase	Costa Rica	Heredia	Canton Sarapiquí	La Selva Biological Station	19-Feb-2013	NA	Christoph von Beeren, Daniel Kronauer, Griffin Burke, Sebastian Pohl
REFUS033-22	cvb567smst001	BOLD:AEU8593	658	OQ173220	1	Arthropoda	Insecta	Coleoptera	Staphylinidae	Aleocharinae	Lomechusini	NA	Apalonia CVB34	morphological ID superseded DNA barcode similarity	Technical University Darmstadt Insect Collection	adult	refuse of army ant Eciton hamatum	EH10	EH10_01	nomadic phase	Costa Rica	Heredia	Canton Sarapiquí	La Selva Biological Station	07-Apr-2013	21:30	Christoph von Beeren, Daniel Kronauer, Griffin Burke, Sebastian Pohl
REFUS231-22	cvb393_a4	BOLD:AEU8593	663	OQ173226	5	Arthropoda	Insecta	Coleoptera	Staphylinidae	Aleocharinae	Lomechusini	NA	Apalonia CVB34	morphological ID superseded DNA barcode similarity	Technical University Darmstadt Insect Collection	adult	refuse of army ant Eciton burchellii foreli	EB04	EB04_01	statary phase	Costa Rica	Heredia	Canton Sarapiquí	La Selva Biological Station	19-Mar-2013	15:00	Christoph von Beeren, Daniel Kronauer, Griffin Burke, Sebastian Pohl
REFUS289-22	cvb525_a6	BOLD:AEU8593	605	OQ173221	2	Arthropoda	Insecta	Coleoptera	Staphylinidae	Aleocharinae	Lomechusini	NA	Apalonia CVB34	morphological ID superseded DNA barcode similarity	Technical University Darmstadt Insect Collection	adult	refuse of army ant Eciton hamatum	EH09	EH09_01	nomadic phase	Costa Rica	Heredia	Canton Sarapiquí	La Selva Biological Station	05-Apr-2013	16:00	Christoph von Beeren, Daniel Kronauer, Griffin Burke, Sebastian Pohl
REFUS260-22	cvb388_a2	BOLD:AEU8593	639	OQ173225	2	Arthropoda	Insecta	Coleoptera	Staphylinidae	Aleocharinae	Lomechusini	NA	Apalonia CVB34	morphological ID superseded DNA barcode similarity	Technical University Darmstadt Insect Collection	adult	refuse of army ant Eciton burchellii foreli	EB08	EB08_01	nomadic phase	Costa Rica	Heredia	Canton Sarapiquí	La Selva Biological Station	17-Mar-2013	16:00	Christoph von Beeren, Daniel Kronauer, Griffin Burke, Sebastian Pohl
REFUS127-22	cvb227smst002	BOLD:AEU8593	658	OQ173224	0	Arthropoda	Insecta	Coleoptera	Staphylinidae	Aleocharinae	Lomechusini	Apalonia	Apalonia CVB34	morphological ID superseded DNA barcode similarity	Technical University Darmstadt Insect Collection	adult	refuse of army ant Eciton burchellii foreli	EB03	EB03_04	statary phase	Costa Rica	Heredia	Canton Sarapiquí	La Selva Biological Station	09-Mar-2013	15:00	Christoph von Beeren, Daniel Kronauer, Griffin Burke, Sebastian Pohl
REFUS188-22	cvb008stun008	BOLD:AEU8593	551	OQ173223	0	Arthropoda	Insecta	Coleoptera	Staphylinidae	Aleocharinae	Lomechusini	Apalonia	Apalonia CVB34	morphological ID superseded DNA barcode similarity	Technical University Darmstadt Insect Collection	adult	refuse of army ant Eciton burchellii foreli	EB02	EB02_01	nomadic phase	Costa Rica	Heredia	Canton Sarapiquí	La Selva Biological Station	08-Feb-2013	23:15	Christoph von Beeren, Daniel Kronauer, Griffin Burke, Sebastian Pohl
REFUS185-22	cvb008stun005	BOLD:AEU8593	552	OQ173222	0	Arthropoda	Insecta	Coleoptera	Staphylinidae	Aleocharinae	Lomechusini	Apalonia	Apalonia CVB34	morphological ID superseded DNA barcode similarity	Technical University Darmstadt Insect Collection	adult	refuse of army ant Eciton burchellii foreli	EB02	EB02_01	nomadic phase	Costa Rica	Heredia	Canton Sarapiquí	La Selva Biological Station	08-Feb-2013	23:15	Christoph von Beeren, Daniel Kronauer, Griffin Burke, Sebastian Pohl
REFUS184-22	cvb008stun004	BOLD:AEU8593	551	OQ173227	0	Arthropoda	Insecta	Coleoptera	Staphylinidae	Aleocharinae	Lomechusini	Apalonia	Apalonia CVB34	morphological ID superseded DNA barcode similarity	Technical University Darmstadt Insect Collection	adult	refuse of army ant Eciton burchellii foreli	EB02	EB02_01	nomadic phase	Costa Rica	Heredia	Canton Sarapiquí	La Selva Biological Station	08-Feb-2013	23:15	Christoph von Beeren, Daniel Kronauer, Griffin Burke, Sebastian Pohl
REFUS297-22	cvb582merged_l2	BOLD:AEQ8379	657	OQ173060	4	Arthropoda	Insecta	Coleoptera	Cantharidae	NA	NA	NA	Cantharidae CVB62	DNA barcode	Technical University Darmstadt Insect Collection	larva	refuse of army ant Eciton burchellii foreli	EB11	EB11_01	statary phase	Costa Rica	Heredia	Canton Sarapiquí	La Selva Biological Station	09-Apr-2013	23:30	Christoph von Beeren, Daniel Kronauer, Griffin Burke, Sebastian Pohl
ECIMY1132-19	cvb034ce001	BOLD:AEF0968	642	MW128690	0	Arthropoda	Insecta	Coleoptera	Ptiliidae	Ptiliinae	Cephaloplectini	Cephaloplectus	Cephaloplectus mus	DNA barcode	University of Arizona, Insect Collection	adult	refuse of army ant Eciton burchellii foreli	EB01	EB01_01	nomadic phase	Costa Rica	Heredia	Canton Sarapiquí	La Selva Biological Station	12-Feb-2013	08:30	Christoph von Beeren, Daniel Kronauer, Griffin Burke, Sebastian Pohl
REFUS132-22	cvb377roun001	BOLD:AEQ8111	658	OQ173064	0	Arthropoda	Insecta	Coleoptera	Hydrophilidae	Sphaeridiinae	Megasternini	Cercyon	Cercyon pohli	morphological ID superseded DNA barcode similarity	Technical University Darmstadt Insect Collection	adult	refuse of army ant Eciton burchellii foreli	EB03	EB03_05	nomadic phase	Costa Rica	Heredia	Canton Sarapiquí	La Selva Biological Station	17-Mar-2013	16:00	Christoph von Beeren, Daniel Kronauer, Griffin Burke, Sebastian Pohl
REFUS089-22	cvb055roun001	BOLD:AEQ8111	658	OQ173063	0	Arthropoda	Insecta	Coleoptera	Hydrophilidae	Sphaeridiinae	Megasternini	Cercyon	Cercyon pohli	morphological ID superseded DNA barcode similarity	Technical University Darmstadt Insect Collection	adult	refuse of army ant Eciton burchellii foreli	EB01	EB01_03	nomadic phase	Costa Rica	Heredia	Canton Sarapiquí	La Selva Biological Station	14-Feb-2013	NA	Christoph von Beeren, Daniel Kronauer, Griffin Burke, Sebastian Pohl
REFUS057-22	cvb117roun001	BOLD:AEQ8111	658	OQ173065	1	Arthropoda	Insecta	Coleoptera	Hydrophilidae	Sphaeridiinae	Megasternini	Cercyon	Cercyon pohli	morphological ID superseded DNA barcode similarity	Technical University Darmstadt Insect Collection	adult	refuse of army ant Eciton burchellii foreli	EB01	EB01_07	nomadic phase	Costa Rica	Heredia	Canton Sarapiquí	La Selva Biological Station	24-Feb-2013	10:30	Christoph von Beeren, Daniel Kronauer, Griffin Burke, Sebastian Pohl
REFUS108-22	cvb103roun001	BOLD:AEQ8111	658	OQ173061	0	Arthropoda	Insecta	Coleoptera	Hydrophilidae	Sphaeridiinae	Megasternini	Cercyon	Cercyon pohli	morphological ID superseded DNA barcode similarity	Technical University Darmstadt Insect Collection	adult	refuse of army ant Eciton burchellii foreli	EB01	EB01_05	nomadic phase	Costa Rica	Heredia	Canton Sarapiquí	La Selva Biological Station	19-Feb-2013	NA	Christoph von Beeren, Daniel Kronauer, Griffin Burke, Sebastian Pohl
REFUS059-22	cvb117roun003	BOLD:AEQ8111	658	OQ173062	1	Arthropoda	Insecta	Coleoptera	Hydrophilidae	Sphaeridiinae	Megasternini	Cercyon	Cercyon pohli	morphological ID superseded DNA barcode similarity	Technical University Darmstadt Insect Collection	adult	refuse of army ant Eciton burchellii foreli	EB01	EB01_07	nomadic phase	Costa Rica	Heredia	Canton Sarapiquí	La Selva Biological Station	24-Feb-2013	10:30	Christoph von Beeren, Daniel Kronauer, Griffin Burke, Sebastian Pohl
ECIMY1568-20	cvb427_l2	BOLD:AEA7290	453	OQ173066	4	Arthropoda	Insecta	Coleoptera	Histeridae	Haeteriinae	NA	Cheilister	Cheilister cf. lucidulus	DNA barcode	Technical University Darmstadt Insect Collection	larva	refuse of army ant Eciton burchellii foreli	EB10	EB10_01	nomadic phase	Costa Rica	Heredia	Canton Sarapiquí	La Selva Biological Station	23-Mar-2013	01:30	Christoph von Beeren, Daniel Kronauer, Griffin Burke, Sebastian Pohl
REFUS666-23	cvb486hist021	BOLD:AEA7290	599	OQ843045	1	Arthropoda	Insecta	Coleoptera	Histeridae	Haeteriinae	NA	Cheilister	Cheilister cf. lucidulus	DNA barcode	California State Collection of Arthropods	adult	refuse of army ant Eciton burchellii foreli	EB09	EB09_01	statary phase	Costa Rica	Heredia	Canton Sarapiquí	La Selva Biological Station	01-Apr-2013	16:00	Christoph von Beeren, Daniel Kronauer, Griffin Burke, Sebastian Pohl
REFUS667-23	cvb486hist022	BOLD:AEA7290	611	OQ843044	1	Arthropoda	Insecta	Coleoptera	Histeridae	Haeteriinae	NA	Cheilister	Cheilister cf. lucidulus	DNA barcode	California State Collection of Arthropods	adult	refuse of army ant Eciton burchellii foreli	EB09	EB09_01	statary phase	Costa Rica	Heredia	Canton Sarapiquí	La Selva Biological Station	01-Apr-2013	16:00	Christoph von Beeren, Daniel Kronauer, Griffin Burke, Sebastian Pohl
REFUS694-23	cvb084hist020	BOLD:AEA7290	612	OQ843043	1	Arthropoda	Insecta	Coleoptera	Histeridae	Haeteriinae	NA	Cheilister	Cheilister cf. lucidulus	DNA barcode	California State Collection of Arthropods	adult	refuse of army ant Eciton burchellii foreli	EB03	EB03_06	nomadic phase	Costa Rica	Heredia	Canton Sarapiquí	La Selva Biological Station	17-Feb-2013	22:00	Christoph von Beeren, Daniel Kronauer, Griffin Burke, Sebastian Pohl
REFUS058-22	cvb117roun002	BOLD:AET9607	658	OQ173073	4	Arthropoda	Insecta	Coleoptera	Leiodidae	Cholevinae	Anemadini	Dissochaetus	Dissochaetus hetschkoi	morphological ID superseded DNA barcode similarity	Technical University Darmstadt Insect Collection	adult	refuse of army ant Eciton burchellii foreli	EB01	EB01_07	nomadic phase	Costa Rica	Heredia	Canton Sarapiquí	La Selva Biological Station	24-Feb-2013	10:30	Christoph von Beeren, Daniel Kronauer, Griffin Burke, Sebastian Pohl
REFUS276-22	cvb626_a2	BOLD:AET9607	659	OQ173068	4	Arthropoda	Insecta	Coleoptera	Leiodidae	Cholevinae	Anemadini	Dissochaetus	Dissochaetus hetschkoi	morphological ID superseded DNA barcode similarity	National Museum of Natural History, Prague	adult	refuse of army ant Eciton burchellii foreli	EB13	EB13_01	statary phase	Costa Rica	Heredia	Canton Sarapiquí	La Selva Biological Station	24-Mar-2014	17:00	Christoph von Beeren, Daniel Kronauer, Griffin Burke, Sebastian Pohl
REFUS328-22	cvb301_a3	BOLD:AET9607	670	OQ173070	1	Arthropoda	Insecta	Coleoptera	Leiodidae	Cholevinae	Anemadini	Dissochaetus	Dissochaetus hetschkoi	morphological ID superseded DNA barcode similarity	Technical University Darmstadt Insect Collection	adult	refuse of army ant Eciton burchellii foreli	EB06	EB06_02	nomadic phase	Costa Rica	Heredia	Canton Sarapiquí	La Selva Biological Station	14-Mar-2013	16:30	Christoph von Beeren, Daniel Kronauer, Griffin Burke, Sebastian Pohl
REFUS339-22	cvb239_a2	BOLD:AET9607	665	OQ173067	0	Arthropoda	Insecta	Coleoptera	Leiodidae	Cholevinae	Anemadini	Dissochaetus	Dissochaetus hetschkoi	morphological ID superseded DNA barcode similarity	National Museum of Natural History, Prague	adult	refuse of army ant Eciton burchellii foreli	EB05	EB05_03	nomadic phase	Costa Rica	Heredia	Canton Sarapiquí	La Selva Biological Station	08-Mar-2013	15:00	Christoph von Beeren, Daniel Kronauer, Griffin Burke, Sebastian Pohl
REFUS412-22	cvb199be102	BOLD:AET9607	618	OQ173071	0	Arthropoda	Insecta	Coleoptera	Leiodidae	Cholevinae	Anemadini	Dissochaetus	Dissochaetus hetschkoi	morphological ID superseded DNA barcode similarity	National Museum of Natural History, Prague	adult	refuse of army ant Eciton burchellii foreli	EB05	EB05_04	nomadic phase	Costa Rica	Heredia	Canton Sarapiquí	La Selva Biological Station	03-Mar-2013	NA	Christoph von Beeren, Daniel Kronauer, Griffin Burke, Sebastian Pohl
REFUS340-22	cvb239_a3	BOLD:AET9607	665	OQ173069	0	Arthropoda	Insecta	Coleoptera	Leiodidae	Cholevinae	Anemadini	Dissochaetus	Dissochaetus hetschkoi	morphological ID superseded DNA barcode similarity	National Museum of Natural History, Prague	adult	refuse of army ant Eciton burchellii foreli	EB05	EB05_03	nomadic phase	Costa Rica	Heredia	Canton Sarapiquí	La Selva Biological Station	08-Mar-2013	15:00	Christoph von Beeren, Daniel Kronauer, Griffin Burke, Sebastian Pohl
REFUS327-22	cvb301_a2	BOLD:AET9607	670	OQ173072	1	Arthropoda	Insecta	Coleoptera	Leiodidae	Cholevinae	Anemadini	Dissochaetus	Dissochaetus hetschkoi	morphological ID superseded DNA barcode similarity	Technical University Darmstadt Insect Collection	adult	refuse of army ant Eciton burchellii foreli	EB06	EB06_02	nomadic phase	Costa Rica	Heredia	Canton Sarapiquí	La Selva Biological Station	14-Mar-2013	16:30	Christoph von Beeren, Daniel Kronauer, Griffin Burke, Sebastian Pohl
REFUS671-23	cvb486hila001	BOLD:AFE1546	608	OQ843051	3	Arthropoda	Insecta	Coleoptera	Histeridae	Haeteriinae	NA	Clientister	Clientister CVB95	DNA barcode	California State Collection of Arthropods	larva	refuse of army ant Eciton burchellii foreli	EB09	EB09_01	statary phase	Costa Rica	Heredia	Canton Sarapiquí	La Selva Biological Station	01-Apr-2013	16:00	Christoph von Beeren, Daniel Kronauer, Griffin Burke, Sebastian Pohl
REFUS022-22	cvb585blst001	BOLD:AEW3220	658	OQ173074	4	Arthropoda	Insecta	Coleoptera	Rhysodidae	NA	Clinidiini	Clinidium	Clinidium erwini	morphological ID superseded DNA barcode similarity	Technical University Darmstadt Insect Collection	adult	refuse of army ant Eciton burchellii foreli	EB11	EB11_01	statary phase	Costa Rica	Heredia	Canton Sarapiquí	La Selva Biological Station	09-Apr-2013	23:30	Christoph von Beeren, Daniel Kronauer, Griffin Burke, Sebastian Pohl
REFUS298-22	cvb425_l1	BOLD:AEV2983	646	OQ173075	4	Arthropoda	Insecta	Coleoptera	NA	NA	NA	NA	Coleoptera CVB24	DNA barcode	Technical University Darmstadt Insect Collection	larva	refuse of army ant Eciton burchellii foreli	EB10	EB10_01	nomadic phase	Costa Rica	Heredia	Canton Sarapiquí	La Selva Biological Station	23-Mar-2013	01:30	Christoph von Beeren, Daniel Kronauer, Griffin Burke, Sebastian Pohl
REFUS300-22	cvb427_l1	BOLD:AEV8273	572	OQ173080	3	Arthropoda	Insecta	Coleoptera	NA	NA	NA	NA	Coleoptera CVB25	DNA barcode	Technical University Darmstadt Insect Collection	larva	refuse of army ant Eciton burchellii foreli	EB10	EB10_01	nomadic phase	Costa Rica	Heredia	Canton Sarapiquí	La Selva Biological Station	23-Mar-2013	01:30	Christoph von Beeren, Daniel Kronauer, Griffin Burke, Sebastian Pohl
REFUS411-22	cvb199be101	BOLD:AEQ9500	621	OQ173104	0	Arthropoda	Insecta	Coleoptera	Staphylinidae	Tachyporinae	Tachyporini	Coproporus	Coproporus CVB11	morphological ID superseded DNA barcode similarity	Technical University Darmstadt Insect Collection	adult	refuse of army ant Eciton burchellii foreli	EB05	EB05_04	nomadic phase	Costa Rica	Heredia	Canton Sarapiquí	La Selva Biological Station	03-Mar-2013	NA	Christoph von Beeren, Daniel Kronauer, Griffin Burke, Sebastian Pohl
REFUS165-22	cvb458tibl002	BOLD:AEQ9500	667	OQ173098	4	Arthropoda	Insecta	Coleoptera	Staphylinidae	Tachyporinae	Tachyporini	Coproporus	Coproporus CVB11	morphological ID superseded DNA barcode similarity	Technical University Darmstadt Insect Collection	adult	refuse of army ant Eciton hamatum	EH08	EH08_01	nomadic phase	Costa Rica	Heredia	Canton Sarapiquí	La Selva Biological Station	29-Mar-2013	21:50	Christoph von Beeren, Daniel Kronauer, Griffin Burke, Sebastian Pohl
REFUS176-22	cvb397tibl001	BOLD:AEQ9500	611	OQ173100	0	Arthropoda	Insecta	Coleoptera	Staphylinidae	Tachyporinae	Tachyporini	Coproporus	Coproporus CVB11	morphological ID superseded DNA barcode similarity	Technical University Darmstadt Insect Collection	adult	refuse of army ant Eciton burchellii foreli	EB04	EB04_01	statary phase	Costa Rica	Heredia	Canton Sarapiquí	La Selva Biological Station	19-Mar-2013	15:00	Christoph von Beeren, Daniel Kronauer, Griffin Burke, Sebastian Pohl
REFUS232-22	cvb393_l1	BOLD:AEQ9500	591	OQ173101	4	Arthropoda	Insecta	Coleoptera	Staphylinidae	Tachyporinae	Tachyporini	Coproporus	Coproporus CVB11	DNA barcode	Technical University Darmstadt Insect Collection	larva	refuse of army ant Eciton burchellii foreli	EB04	EB04_01	statary phase	Costa Rica	Heredia	Canton Sarapiquí	La Selva Biological Station	19-Mar-2013	15:00	Christoph von Beeren, Daniel Kronauer, Griffin Burke, Sebastian Pohl
REFUS013-22	cvb458tibl001	BOLD:AEQ9500	596	OQ173112	0	Arthropoda	Insecta	Coleoptera	Staphylinidae	Tachyporinae	Tachyporini	Coproporus	Coproporus CVB11	morphological ID superseded DNA barcode similarity	Technical University Darmstadt Insect Collection	adult	refuse of army ant Eciton hamatum	EH08	EH08_01	nomadic phase	Costa Rica	Heredia	Canton Sarapiquí	La Selva Biological Station	29-Mar-2013	21:50	Christoph von Beeren, Daniel Kronauer, Griffin Burke, Sebastian Pohl
REFUS280-22	cvb457_a2	BOLD:AEQ9500	611	OQ173106	2	Arthropoda	Insecta	Coleoptera	Staphylinidae	Tachyporinae	Tachyporini	Coproporus	Coproporus CVB11	morphological ID superseded DNA barcode similarity	Technical University Darmstadt Insect Collection	adult	refuse of army ant Eciton hamatum	EH08	EH08_01	nomadic phase	Costa Rica	Heredia	Canton Sarapiquí	La Selva Biological Station	29-Mar-2013	21:50	Christoph von Beeren, Daniel Kronauer, Griffin Burke, Sebastian Pohl
REFUS356-22	cvb003be101	BOLD:AEQ9500	647	OQ173132	0	Arthropoda	Insecta	Coleoptera	Staphylinidae	Tachyporinae	Tachyporini	Coproporus	Coproporus CVB11	morphological ID superseded DNA barcode similarity	Technical University Darmstadt Insect Collection	adult	refuse of army ant Eciton burchellii foreli	EB02	EB02_01	nomadic phase	Costa Rica	Heredia	Canton Sarapiquí	La Selva Biological Station	07-Feb-2013	NA	Christoph von Beeren, Daniel Kronauer, Griffin Burke, Sebastian Pohl
REFUS159-22	cvb170stla006	BOLD:AEQ9500	368	OQ173130	1	Arthropoda	Insecta	Coleoptera	Staphylinidae	Tachyporinae	Tachyporini	Coproporus	Coproporus CVB11	DNA barcode	Technical University Darmstadt Insect Collection	larva	refuse of army ant Eciton burchellii foreli	EB03	EB03_04	statary phase	Costa Rica	Heredia	Canton Sarapiquí	La Selva Biological Station	01-Mar-2013	NA	Christoph von Beeren, Daniel Kronauer, Griffin Burke, Sebastian Pohl
REFUS391-22	cvb290bela104	BOLD:AEQ9500	369	OQ173126	0	Arthropoda	Insecta	Coleoptera	Staphylinidae	Tachyporinae	Tachyporini	Coproporus	Coproporus CVB11	DNA barcode	Technical University Darmstadt Insect Collection	larva	refuse of army ant Eciton burchellii foreli	EB07	EB07_01	statary phase	Costa Rica	Heredia	Canton Sarapiquí	La Selva Biological Station	14-Mar-2013	NA	Christoph von Beeren, Daniel Kronauer, Griffin Burke, Sebastian Pohl
REFUS234-22	cvb393_l4	BOLD:AEQ9500	637	OQ173128	4	Arthropoda	Insecta	Coleoptera	Staphylinidae	Tachyporinae	Tachyporini	Coproporus	Coproporus CVB11	DNA barcode	Technical University Darmstadt Insect Collection	larva	refuse of army ant Eciton burchellii foreli	EB04	EB04_01	statary phase	Costa Rica	Heredia	Canton Sarapiquí	La Selva Biological Station	19-Mar-2013	15:00	Christoph von Beeren, Daniel Kronauer, Griffin Burke, Sebastian Pohl
REFUS383-22	cvb458bela101	BOLD:AEQ9500	365	OQ173118	0	Arthropoda	Insecta	Coleoptera	Staphylinidae	Tachyporinae	Tachyporini	Coproporus	Coproporus CVB11	DNA barcode	Technical University Darmstadt Insect Collection	larva	refuse of army ant Eciton hamatum	EH08	EH08_01	nomadic phase	Costa Rica	Heredia	Canton Sarapiquí	La Selva Biological Station	29-Mar-2013	21:50	Christoph von Beeren, Daniel Kronauer, Griffin Burke, Sebastian Pohl
REFUS239-22	cvb394_l2	NA	294	OQ173136	2	Arthropoda	Insecta	Coleoptera	Staphylinidae	Tachyporinae	Tachyporini	Coproporus	Coproporus CVB11	DNA barcode	Technical University Darmstadt Insect Collection	larva	refuse of army ant Eciton burchellii foreli	EB04	EB04_01	statary phase	Costa Rica	Heredia	Canton Sarapiquí	La Selva Biological Station	19-Mar-2013	15:00	Christoph von Beeren, Daniel Kronauer, Griffin Burke, Sebastian Pohl
REFUS353-22	cvb233_l6	BOLD:AEQ9500	492	OQ173077	2	Arthropoda	Insecta	Coleoptera	Staphylinidae	Tachyporinae	Tachyporini	Coproporus	Coproporus CVB11	DNA barcode	Technical University Darmstadt Insect Collection	larva	refuse of army ant Eciton burchellii foreli	EB05	EB05_03	nomadic phase	Costa Rica	Heredia	Canton Sarapiquí	La Selva Biological Station	08-Mar-2013	15:00	Christoph von Beeren, Daniel Kronauer, Griffin Burke, Sebastian Pohl
REFUS001-22	cvb425tibl001	BOLD:AEQ9500	628	OQ173119	0	Arthropoda	Insecta	Coleoptera	Staphylinidae	Tachyporinae	Tachyporini	Coproporus	Coproporus CVB11	morphological ID superseded DNA barcode similarity	Technical University Darmstadt Insect Collection	adult	refuse of army ant Eciton burchellii foreli	EB10	EB10_01	nomadic phase	Costa Rica	Heredia	Canton Sarapiquí	La Selva Biological Station	23-Mar-2013	01:30	Christoph von Beeren, Daniel Kronauer, Griffin Burke, Sebastian Pohl
REFUS203-22	cvb295tibl001	BOLD:AEQ9500	652	OQ173116	0	Arthropoda	Insecta	Coleoptera	Staphylinidae	Tachyporinae	Tachyporini	Coproporus	Coproporus CVB11	morphological ID superseded DNA barcode similarity	Technical University Darmstadt Insect Collection	adult	refuse of army ant Eciton burchellii foreli	EB07	EB07_01	statary phase	Costa Rica	Heredia	Canton Sarapiquí	La Selva Biological Station	14-Mar-2013	NA	Christoph von Beeren, Daniel Kronauer, Griffin Burke, Sebastian Pohl
REFUS178-22	cvb397tibl003	BOLD:AEQ9500	570	OQ173114	0	Arthropoda	Insecta	Coleoptera	Staphylinidae	Tachyporinae	Tachyporini	Coproporus	Coproporus CVB11	morphological ID superseded DNA barcode similarity	Technical University Darmstadt Insect Collection	adult	refuse of army ant Eciton burchellii foreli	EB04	EB04_01	statary phase	Costa Rica	Heredia	Canton Sarapiquí	La Selva Biological Station	19-Mar-2013	15:00	Christoph von Beeren, Daniel Kronauer, Griffin Burke, Sebastian Pohl
REFUS031-22	cvb567tibl001	BOLD:AEQ9500	647	OQ173091	0	Arthropoda	Insecta	Coleoptera	Staphylinidae	Tachyporinae	Tachyporini	Coproporus	Coproporus CVB11	morphological ID superseded DNA barcode similarity	Technical University Darmstadt Insect Collection	adult	refuse of army ant Eciton hamatum	EH10	EH10_01	nomadic phase	Costa Rica	Heredia	Canton Sarapiquí	La Selva Biological Station	07-Apr-2013	21:30	Christoph von Beeren, Daniel Kronauer, Griffin Burke, Sebastian Pohl
REFUS337-22	cvb302_l10	BOLD:AEQ9500	437	OQ173115	0	Arthropoda	Insecta	Coleoptera	Staphylinidae	Tachyporinae	Tachyporini	Coproporus	Coproporus CVB11	DNA barcode	Technical University Darmstadt Insect Collection	larva	refuse of army ant Eciton burchellii foreli	EB06	EB06_02	nomadic phase	Costa Rica	Heredia	Canton Sarapiquí	La Selva Biological Station	14-Mar-2013	16:30	Christoph von Beeren, Daniel Kronauer, Griffin Burke, Sebastian Pohl
REFUS190-22	cvb008tibl004	BOLD:AEQ9500	553	OQ173122	0	Arthropoda	Insecta	Coleoptera	Staphylinidae	Tachyporinae	Tachyporini	Coproporus	Coproporus CVB11	morphological ID superseded DNA barcode similarity	Technical University Darmstadt Insect Collection	adult	refuse of army ant Eciton burchellii foreli	EB02	EB02_01	nomadic phase	Costa Rica	Heredia	Canton Sarapiquí	La Selva Biological Station	08-Feb-2013	23:15	Christoph von Beeren, Daniel Kronauer, Griffin Burke, Sebastian Pohl
REFUS263-22	cvb388_a5	BOLD:AEQ9500	601	OQ173094	3	Arthropoda	Insecta	Coleoptera	Staphylinidae	Tachyporinae	Tachyporini	Coproporus	Coproporus CVB11	morphological ID superseded DNA barcode similarity	Technical University Darmstadt Insect Collection	adult	refuse of army ant Eciton burchellii foreli	EB08	EB08_01	nomadic phase	Costa Rica	Heredia	Canton Sarapiquí	La Selva Biological Station	17-Mar-2013	16:00	Christoph von Beeren, Daniel Kronauer, Griffin Burke, Sebastian Pohl
REFUS325-22	cvb302_l7	BOLD:AEQ9500	367	OQ173105	1	Arthropoda	Insecta	Coleoptera	Staphylinidae	Tachyporinae	Tachyporini	Coproporus	Coproporus CVB11	DNA barcode	Technical University Darmstadt Insect Collection	larva	refuse of army ant Eciton burchellii foreli	EB06	EB06_02	nomadic phase	Costa Rica	Heredia	Canton Sarapiquí	La Selva Biological Station	14-Mar-2013	16:30	Christoph von Beeren, Daniel Kronauer, Griffin Burke, Sebastian Pohl
REFUS230-22	cvb393_a3	BOLD:AEQ9500	572	OQ173108	7	Arthropoda	Insecta	Coleoptera	Staphylinidae	Tachyporinae	Tachyporini	Coproporus	Coproporus CVB11	morphological ID superseded DNA barcode similarity	Technical University Darmstadt Insect Collection	adult	refuse of army ant Eciton burchellii foreli	EB04	EB04_01	statary phase	Costa Rica	Heredia	Canton Sarapiquí	La Selva Biological Station	19-Mar-2013	15:00	Christoph von Beeren, Daniel Kronauer, Griffin Burke, Sebastian Pohl
REFUS323-22	cvb302_l5	BOLD:AEQ9500	574	OQ173109	1	Arthropoda	Insecta	Coleoptera	Staphylinidae	Tachyporinae	Tachyporini	Coproporus	Coproporus CVB11	DNA barcode	Technical University Darmstadt Insect Collection	larva	refuse of army ant Eciton burchellii foreli	EB06	EB06_02	nomadic phase	Costa Rica	Heredia	Canton Sarapiquí	La Selva Biological Station	14-Mar-2013	16:30	Christoph von Beeren, Daniel Kronauer, Griffin Burke, Sebastian Pohl
REFUS258-22	cvb389_a3	BOLD:AEQ9500	526	OQ173110	2	Arthropoda	Insecta	Coleoptera	Staphylinidae	Tachyporinae	Tachyporini	Coproporus	Coproporus CVB11	morphological ID superseded DNA barcode similarity	Technical University Darmstadt Insect Collection	adult	refuse of army ant Eciton burchellii foreli	EB08	EB08_01	nomadic phase	Costa Rica	Heredia	Canton Sarapiquí	La Selva Biological Station	17-Mar-2013	16:00	Christoph von Beeren, Daniel Kronauer, Griffin Burke, Sebastian Pohl
REFUS237-22	cvb393_l7	BOLD:AEQ9500	636	OQ173111	2	Arthropoda	Insecta	Coleoptera	Staphylinidae	Tachyporinae	Tachyporini	Coproporus	Coproporus CVB11	DNA barcode	Technical University Darmstadt Insect Collection	larva	refuse of army ant Eciton burchellii foreli	EB04	EB04_01	statary phase	Costa Rica	Heredia	Canton Sarapiquí	La Selva Biological Station	19-Mar-2013	15:00	Christoph von Beeren, Daniel Kronauer, Griffin Burke, Sebastian Pohl
REFUS255-22	cvb544_l2	BOLD:AEQ9500	660	OQ173113	1	Arthropoda	Insecta	Coleoptera	Staphylinidae	Tachyporinae	Tachyporini	Coproporus	Coproporus CVB11	DNA barcode	Technical University Darmstadt Insect Collection	larva	refuse of army ant Eciton burchellii foreli	EB09	EB09_01	statary phase	Costa Rica	Heredia	Canton Sarapiquí	La Selva Biological Station	06-Apr-2013	16:00	Christoph von Beeren, Daniel Kronauer, Griffin Burke, Sebastian Pohl
REFUS440-22	cvb515be119	BOLD:AEQ9500	611	OQ173117	0	Arthropoda	Insecta	Coleoptera	Staphylinidae	Tachyporinae	Tachyporini	Coproporus	Coproporus CVB11	morphological ID superseded DNA barcode similarity	Technical University Darmstadt Insect Collection	adult	refuse of army ant Eciton burchellii foreli	EB11	EB11_01	statary phase	Costa Rica	Heredia	Canton Sarapiquí	La Selva Biological Station	04-Apr-2013	23:30	Christoph von Beeren, Daniel Kronauer, Griffin Burke, Sebastian Pohl
REFUS336-22	cvb302_l9	BOLD:AEQ9500	451	OQ173120	1	Arthropoda	Insecta	Coleoptera	Staphylinidae	Tachyporinae	Tachyporini	Coproporus	Coproporus CVB11	DNA barcode	Technical University Darmstadt Insect Collection	larva	refuse of army ant Eciton burchellii foreli	EB06	EB06_02	nomadic phase	Costa Rica	Heredia	Canton Sarapiquí	La Selva Biological Station	14-Mar-2013	16:30	Christoph von Beeren, Daniel Kronauer, Griffin Burke, Sebastian Pohl
REFUS400-22	cvb458be101	BOLD:AEQ9500	662	OQ173123	0	Arthropoda	Insecta	Coleoptera	Staphylinidae	Tachyporinae	Tachyporini	Coproporus	Coproporus CVB11	morphological ID superseded DNA barcode similarity	Technical University Darmstadt Insect Collection	adult	refuse of army ant Eciton hamatum	EH08	EH08_01	nomadic phase	Costa Rica	Heredia	Canton Sarapiquí	La Selva Biological Station	29-Mar-2013	21:50	Christoph von Beeren, Daniel Kronauer, Griffin Burke, Sebastian Pohl
REFUS450-22	cvb515be129	BOLD:AEQ9500	414	OQ173093	0	Arthropoda	Insecta	Coleoptera	Staphylinidae	Tachyporinae	Tachyporini	Coproporus	Coproporus CVB11	morphological ID superseded DNA barcode similarity	Technical University Darmstadt Insect Collection	adult	refuse of army ant Eciton burchellii foreli	EB11	EB11_01	statary phase	Costa Rica	Heredia	Canton Sarapiquí	La Selva Biological Station	04-Apr-2013	23:30	Christoph von Beeren, Daniel Kronauer, Griffin Burke, Sebastian Pohl
REFUS075-22	cvb227smro001	BOLD:AEQ9500	605	OQ173090	0	Arthropoda	Insecta	Coleoptera	Staphylinidae	Tachyporinae	Tachyporini	Coproporus	Coproporus CVB11	morphological ID superseded DNA barcode similarity	Technical University Darmstadt Insect Collection	adult	refuse of army ant Eciton burchellii foreli	EB03	EB03_04	statary phase	Costa Rica	Heredia	Canton Sarapiquí	La Selva Biological Station	09-Mar-2013	19:00-23:03	Christoph von Beeren, Daniel Kronauer, Griffin Burke, Sebastian Pohl
REFUS341-22	cvb239_a4	BOLD:AEU6411	410	OQ173082	0	Arthropoda	Insecta	Coleoptera	Staphylinidae	Tachyporinae	Tachyporini	Coproporus	Coproporus CVB12	morphological ID superseded DNA barcode similarity	Technical University Darmstadt Insect Collection	adult	refuse of army ant Eciton burchellii foreli	EB05	EB05_03	nomadic phase	Costa Rica	Heredia	Canton Sarapiquí	La Selva Biological Station	08-Mar-2013	15:00	Christoph von Beeren, Daniel Kronauer, Griffin Burke, Sebastian Pohl
REFUS330-22	cvb301_a5	BOLD:AEU6411	658	OQ173087	2	Arthropoda	Insecta	Coleoptera	Staphylinidae	Tachyporinae	Tachyporini	Coproporus	Coproporus CVB12	morphological ID superseded DNA barcode similarity	Technical University Darmstadt Insect Collection	adult	refuse of army ant Eciton burchellii foreli	EB06	EB06_02	nomadic phase	Costa Rica	Heredia	Canton Sarapiquí	La Selva Biological Station	14-Mar-2013	16:30	Christoph von Beeren, Daniel Kronauer, Griffin Burke, Sebastian Pohl
REFUS331-22	cvb301_a6	BOLD:AEU6411	654	OQ173086	4	Arthropoda	Insecta	Coleoptera	Staphylinidae	Tachyporinae	Tachyporini	Coproporus	Coproporus CVB12	morphological ID superseded DNA barcode similarity	Technical University Darmstadt Insect Collection	adult	refuse of army ant Eciton burchellii foreli	EB06	EB06_02	nomadic phase	Costa Rica	Heredia	Canton Sarapiquí	La Selva Biological Station	14-Mar-2013	16:30	Christoph von Beeren, Daniel Kronauer, Griffin Burke, Sebastian Pohl
REFUS303-22	cvb440_a3	BOLD:AEU6411	597	OQ173085	3	Arthropoda	Insecta	Coleoptera	Staphylinidae	Tachyporinae	Tachyporini	Coproporus	Coproporus CVB12	morphological ID superseded DNA barcode similarity	Technical University Darmstadt Insect Collection	adult	refuse of army ant Eciton burchellii foreli	EB10	EB10_02	nomadic phase	Costa Rica	Heredia	Canton Sarapiquí	La Selva Biological Station	25-Mar-2013	17:50	Christoph von Beeren, Daniel Kronauer, Griffin Burke, Sebastian Pohl
REFUS060-22	cvb117tibl001	BOLD:AEU6411	658	OQ173084	0	Arthropoda	Insecta	Coleoptera	Staphylinidae	Tachyporinae	Tachyporini	Coproporus	Coproporus CVB12	morphological ID superseded DNA barcode similarity	Technical University Darmstadt Insect Collection	adult	refuse of army ant Eciton burchellii foreli	EB01	EB01_07	nomadic phase	Costa Rica	Heredia	Canton Sarapiquí	La Selva Biological Station	24-Feb-2013	10:30	Christoph von Beeren, Daniel Kronauer, Griffin Burke, Sebastian Pohl
REFUS048-22	cvb560tibl001	BOLD:AEU6410	554	OQ173083	4	Arthropoda	Insecta	Coleoptera	Staphylinidae	Tachyporinae	Tachyporini	Coproporus	Coproporus CVB71	morphological ID superseded DNA barcode similarity	Technical University Darmstadt Insect Collection	adult	refuse of army ant Eciton burchellii foreli	EB10	EB10_03	nomadic phase	Costa Rica	Heredia	Canton Sarapiquí	La Selva Biological Station	27-Mar-2013	17:50	Christoph von Beeren, Daniel Kronauer, Griffin Burke, Sebastian Pohl
REFUS046-22	cvb170stla004	BOLD:AEU6410	612	OQ173102	2	Arthropoda	Insecta	Coleoptera	Staphylinidae	Tachyporinae	Tachyporini	Coproporus	Coproporus CVB71	DNA barcode	Technical University Darmstadt Insect Collection	larva	refuse of army ant Eciton burchellii foreli	EB03	EB03_04	statary phase	Costa Rica	Heredia	Canton Sarapiquí	La Selva Biological Station	01-Mar-2013	NA	Christoph von Beeren, Daniel Kronauer, Griffin Burke, Sebastian Pohl
REFUS399-22	cvb305bela105	BOLD:AEU6410	609	OQ173099	0	Arthropoda	Insecta	Coleoptera	Staphylinidae	Tachyporinae	Tachyporini	Coproporus	Coproporus CVB71	DNA barcode	Technical University Darmstadt Insect Collection	larva	refuse of army ant Eciton burchellii foreli	EB06	EB06_01	nomadic phase	Costa Rica	Heredia	Canton Sarapiquí	La Selva Biological Station	12-Mar-2013	16:30	Christoph von Beeren, Daniel Kronauer, Griffin Burke, Sebastian Pohl
REFUS248-22	cvb293_l5	BOLD:AEU6410	658	OQ173137	2	Arthropoda	Insecta	Coleoptera	Staphylinidae	Tachyporinae	Tachyporini	Coproporus	Coproporus CVB71	DNA barcode	Technical University Darmstadt Insect Collection	larva	refuse of army ant Eciton burchellii foreli	EB07	EB07_01	statary phase	Costa Rica	Heredia	Canton Sarapiquí	La Selva Biological Station	14-Mar-2013	NA	Christoph von Beeren, Daniel Kronauer, Griffin Burke, Sebastian Pohl
REFUS067-22	cvb164bela004	BOLD:AEU6410	658	OQ173095	2	Arthropoda	Insecta	Coleoptera	Staphylinidae	Tachyporinae	Tachyporini	Coproporus	Coproporus CVB71	DNA barcode	Technical University Darmstadt Insect Collection	larva	refuse of army ant Eciton burchellii foreli	EB01	EB01_08	nomadic phase	Costa Rica	Heredia	Canton Sarapiquí	La Selva Biological Station	28-Feb-2013	16:00	Christoph von Beeren, Daniel Kronauer, Griffin Burke, Sebastian Pohl
REFUS177-22	cvb397tibl002	BOLD:AEU6410	608	OQ173081	0	Arthropoda	Insecta	Coleoptera	Staphylinidae	Tachyporinae	Tachyporini	Coproporus	Coproporus CVB71	morphological ID superseded DNA barcode similarity	Technical University Darmstadt Insect Collection	adult	refuse of army ant Eciton burchellii foreli	EB04	EB04_01	statary phase	Costa Rica	Heredia	Canton Sarapiquí	La Selva Biological Station	19-Mar-2013	15:00	Christoph von Beeren, Daniel Kronauer, Griffin Burke, Sebastian Pohl
REFUS143-22	cvb377stla006	BOLD:AEU6410	641	OQ173097	1	Arthropoda	Insecta	Coleoptera	Staphylinidae	Tachyporinae	Tachyporini	Coproporus	Coproporus CVB71	DNA barcode	Technical University Darmstadt Insect Collection	larva	refuse of army ant Eciton burchellii foreli	EB03	EB03_05	nomadic phase	Costa Rica	Heredia	Canton Sarapiquí	La Selva Biological Station	17-Mar-2013	16:00	Christoph von Beeren, Daniel Kronauer, Griffin Burke, Sebastian Pohl
REFUS030-22	cvb585stla005	BOLD:AEU6410	658	OQ173135	2	Arthropoda	Insecta	Coleoptera	Staphylinidae	Tachyporinae	Tachyporini	Coproporus	Coproporus CVB71	DNA barcode	Technical University Darmstadt Insect Collection	larva	refuse of army ant Eciton burchellii foreli	EB11	EB11_01	statary phase	Costa Rica	Heredia	Canton Sarapiquí	La Selva Biological Station	09-Apr-2013	23:30	Christoph von Beeren, Daniel Kronauer, Griffin Burke, Sebastian Pohl
REFUS390-22	cvb290bela103	BOLD:AEU6410	675	OQ173134	0	Arthropoda	Insecta	Coleoptera	Staphylinidae	Tachyporinae	Tachyporini	Coproporus	Coproporus CVB71	DNA barcode	Technical University Darmstadt Insect Collection	larva	refuse of army ant Eciton burchellii foreli	EB07	EB07_01	statary phase	Costa Rica	Heredia	Canton Sarapiquí	La Selva Biological Station	14-Mar-2013	NA	Christoph von Beeren, Daniel Kronauer, Griffin Burke, Sebastian Pohl
REFUS144-22	cvb377stla007	BOLD:AEU6410	631	OQ173125	1	Arthropoda	Insecta	Coleoptera	Staphylinidae	Tachyporinae	Tachyporini	Coproporus	Coproporus CVB71	DNA barcode	Technical University Darmstadt Insect Collection	larva	refuse of army ant Eciton burchellii foreli	EB03	EB03_05	nomadic phase	Costa Rica	Heredia	Canton Sarapiquí	La Selva Biological Station	17-Mar-2013	16:00	Christoph von Beeren, Daniel Kronauer, Griffin Burke, Sebastian Pohl
REFUS008-22	cvb172tibl001	BOLD:AEU6410	658	OQ173129	0	Arthropoda	Insecta	Coleoptera	Staphylinidae	Tachyporinae	Tachyporini	Coproporus	Coproporus CVB71	morphological ID superseded DNA barcode similarity	Technical University Darmstadt Insect Collection	adult	refuse of army ant Eciton burchellii foreli	EB05	EB05_01	nomadic phase	Costa Rica	Heredia	Canton Sarapiquí	La Selva Biological Station	02-Mar-2013	19:00	Christoph von Beeren, Daniel Kronauer, Griffin Burke, Sebastian Pohl
REFUS082-22	cvb044tibl002	BOLD:AEU6410	638	OQ173096	0	Arthropoda	Insecta	Coleoptera	Staphylinidae	Tachyporinae	Tachyporini	Coproporus	Coproporus CVB71	morphological ID superseded DNA barcode similarity	Technical University Darmstadt Insect Collection	adult	refuse of army ant Eciton burchellii foreli	EB01	EB01_02	nomadic phase	Costa Rica	Heredia	Canton Sarapiquí	La Selva Biological Station	13-Feb-2013	NA	Christoph von Beeren, Daniel Kronauer, Griffin Burke, Sebastian Pohl
REFUS392-22	cvb290bela105	BOLD:AEU6410	613	OQ173131	0	Arthropoda	Insecta	Coleoptera	Staphylinidae	Tachyporinae	Tachyporini	Coproporus	Coproporus CVB71	DNA barcode	Technical University Darmstadt Insect Collection	larva	refuse of army ant Eciton burchellii foreli	EB07	EB07_01	statary phase	Costa Rica	Heredia	Canton Sarapiquí	La Selva Biological Station	14-Mar-2013	NA	Christoph von Beeren, Daniel Kronauer, Griffin Burke, Sebastian Pohl
REFUS002-22	cvb425tibl002	BOLD:AEU6410	480	OQ173127	6	Arthropoda	Insecta	Coleoptera	Staphylinidae	Tachyporinae	Tachyporini	Coproporus	Coproporus CVB71	morphological ID superseded DNA barcode similarity	Technical University Darmstadt Insect Collection	adult	refuse of army ant Eciton burchellii foreli	EB10	EB10_01	nomadic phase	Costa Rica	Heredia	Canton Sarapiquí	La Selva Biological Station	23-Mar-2013	01:30	Christoph von Beeren, Daniel Kronauer, Griffin Burke, Sebastian Pohl
REFUS146-22	cvb377stla009	BOLD:AEU6410	638	OQ173107	1	Arthropoda	Insecta	Coleoptera	Staphylinidae	Tachyporinae	Tachyporini	Coproporus	Coproporus CVB71	DNA barcode	Technical University Darmstadt Insect Collection	larva	refuse of army ant Eciton burchellii foreli	EB03	EB03_05	nomadic phase	Costa Rica	Heredia	Canton Sarapiquí	La Selva Biological Station	17-Mar-2013	16:00	Christoph von Beeren, Daniel Kronauer, Griffin Burke, Sebastian Pohl
REFUS389-22	cvb290bela102	BOLD:AEU6410	609	OQ173103	0	Arthropoda	Insecta	Coleoptera	Staphylinidae	Tachyporinae	Tachyporini	Coproporus	Coproporus CVB71	DNA barcode	Technical University Darmstadt Insect Collection	larva	refuse of army ant Eciton burchellii foreli	EB07	EB07_01	statary phase	Costa Rica	Heredia	Canton Sarapiquí	La Selva Biological Station	14-Mar-2013	NA	Christoph von Beeren, Daniel Kronauer, Griffin Burke, Sebastian Pohl
REFUS028-22	cvb585stla003	BOLD:AEU6410	658	OQ173092	3	Arthropoda	Insecta	Coleoptera	Staphylinidae	Tachyporinae	Tachyporini	Coproporus	Coproporus CVB71	DNA barcode	Technical University Darmstadt Insect Collection	larva	refuse of army ant Eciton burchellii foreli	EB11	EB11_01	statary phase	Costa Rica	Heredia	Canton Sarapiquí	La Selva Biological Station	09-Apr-2013	23:30	Christoph von Beeren, Daniel Kronauer, Griffin Burke, Sebastian Pohl
REFUS396-22	cvb305bela102	BOLD:AEU6410	605	OQ173121	0	Arthropoda	Insecta	Coleoptera	Staphylinidae	Tachyporinae	Tachyporini	Coproporus	Coproporus CVB71	DNA barcode	Technical University Darmstadt Insect Collection	larva	refuse of army ant Eciton burchellii foreli	EB06	EB06_01	nomadic phase	Costa Rica	Heredia	Canton Sarapiquí	La Selva Biological Station	12-Mar-2013	16:30	Christoph von Beeren, Daniel Kronauer, Griffin Burke, Sebastian Pohl
REFUS247-22	cvb293_l4	BOLD:AEU6410	662	OQ173124	2	Arthropoda	Insecta	Coleoptera	Staphylinidae	Tachyporinae	Tachyporini	Coproporus	Coproporus CVB71	DNA barcode	Technical University Darmstadt Insect Collection	larva	refuse of army ant Eciton burchellii foreli	EB07	EB07_01	statary phase	Costa Rica	Heredia	Canton Sarapiquí	La Selva Biological Station	14-Mar-2013	NA	Christoph von Beeren, Daniel Kronauer, Griffin Burke, Sebastian Pohl
REFUS079-22	cvb044tibl001	BOLD:AEU6410	638	OQ173133	3	Arthropoda	Insecta	Coleoptera	Staphylinidae	Tachyporinae	Tachyporini	Coproporus	Coproporus CVB71	morphological ID superseded DNA barcode similarity	Technical University Darmstadt Insect Collection	adult	refuse of army ant Eciton burchellii foreli	EB01	EB01_02	nomadic phase	Costa Rica	Heredia	Canton Sarapiquí	La Selva Biological Station	13-Feb-2013	NA	Christoph von Beeren, Daniel Kronauer, Griffin Burke, Sebastian Pohl
REFUS284-22	cvb525_a1	BOLD:AET7799	610	OQ173089	7	Arthropoda	Insecta	Coleoptera	Staphylinidae	Tachyporinae	Tachyporini	Coproporus	Coproporus CVB81	morphological ID superseded DNA barcode similarity	Technical University Darmstadt Insect Collection	adult	refuse of army ant Eciton hamatum	EH09	EH09_01	nomadic phase	Costa Rica	Heredia	Canton Sarapiquí	La Selva Biological Station	05-Apr-2013	16:00	Christoph von Beeren, Daniel Kronauer, Griffin Burke, Sebastian Pohl
REFUS049-22	cvb560tibl002	BOLD:AET7799	658	OQ173088	4	Arthropoda	Insecta	Coleoptera	Staphylinidae	Tachyporinae	Tachyporini	Coproporus	Coproporus CVB81	morphological ID superseded DNA barcode similarity	Technical University Darmstadt Insect Collection	adult	refuse of army ant Eciton burchellii foreli	EB10	EB10_03	nomadic phase	Costa Rica	Heredia	Canton Sarapiquí	La Selva Biological Station	27-Mar-2013	17:50	Christoph von Beeren, Daniel Kronauer, Griffin Burke, Sebastian Pohl
ECIMY1054-19	cvb044tpti002	NA	NA	NA	0	Arthropoda	Insecta	Coleoptera	Ptiliidae	NA	NA	NA	NA	purely morphological ID, no barcode available	Technical University Darmstadt Insect Collection	adult	refuse of army ant Eciton burchellii foreli	EB01	EB01_02	nomadic phase	Costa Rica	Heredia	Canton Sarapiquí	La Selva Biological Station	13-Feb-2013	NA	Christoph von Beeren, Daniel Kronauer, Griffin Burke, Sebastian Pohl
ECIMY006-19	cvb457hist001	BOLD:ADD8247	658	MW128767	0	Arthropoda	Insecta	Coleoptera	Histeridae	Haeteriinae	Nymphistrini	Daptesister	Daptesister pilosus	DNA barcode	Technical University Darmstadt Insect Collection	adult	refuse of army ant Eciton hamatum	EH08	EH08_01	nomadic phase	Costa Rica	Heredia	Canton Sarapiquí	La Selva Biological Station	29-Mar-2013	21:50	Christoph von Beeren, Daniel Kronauer, Griffin Burke, Sebastian Pohl
REFUS005-22	cvb579hist001	NA	NA	NA	0	Arthropoda	Insecta	Coleoptera	Histeridae	Haeteriinae	NA	Daptesister	Daptesister pilosus	purely morphological ID, no barcode available	Technical University Darmstadt Insect Collection	adult	refuse of army ant Eciton burchellii foreli	EB11	EB11_01	statary phase	Costa Rica	Heredia	Canton Sarapiquí	La Selva Biological Station	09-Apr-2013	23:30	Christoph von Beeren, Daniel Kronauer, Griffin Burke, Sebastian Pohl
REFUS669-23	cvb486hist024	BOLD:ADB3687	613	OQ843046	1	Arthropoda	Insecta	Coleoptera	Histeridae	Haeteriinae	NA	Ecclisister	Ecclisister costaericae	DNA barcode	California State Collection of Arthropods	adult	refuse of army ant Eciton burchellii foreli	EB09	EB09_01	statary phase	Costa Rica	Heredia	Canton Sarapiquí	La Selva Biological Station	01-Apr-2013	16:00	Christoph von Beeren, Daniel Kronauer, Griffin Burke, Sebastian Pohl
REFUS663-23	cvb179myr001	NA	426	OQ843047	2	Arthropoda	Insecta	Coleoptera	Staphylinidae	Aleocharinae	Ecitocharini	Ecitochara	Ecitochara connexa	morphological ID superseded DNA barcode similarity	Technical University Darmstadt Insect Collection	adult	refuse of army ant Eciton burchellii foreli	EB05	EB05_04	nomadic phase	Costa Rica	Heredia	Canton Sarapiquí	La Selva Biological Station	03-Mar-2013	13:00	Christoph von Beeren, Daniel Kronauer, Griffin Burke, Sebastian Pohl
REFUS244-22	cvb296_l4	BOLD:ACH7122	368	OQ173154	2	Arthropoda	Insecta	Coleoptera	Staphylinidae	Aleocharinae	False_Lomechusini	Ecitodonia	Ecitodonia CVB65	DNA barcode	Technical University Darmstadt Insect Collection	larva	refuse of army ant Eciton burchellii foreli	EB07	EB07_01	statary phase	Costa Rica	Heredia	Canton Sarapiquí	La Selva Biological Station	14-Mar-2013	NA	Christoph von Beeren, Daniel Kronauer, Griffin Burke, Sebastian Pohl
REFUS236-22	cvb393_l6	BOLD:ACH7122	654	OQ173159	4	Arthropoda	Insecta	Coleoptera	Staphylinidae	Aleocharinae	False_Lomechusini	Ecitodonia	Ecitodonia CVB65	DNA barcode	Technical University Darmstadt Insect Collection	larva	refuse of army ant Eciton burchellii foreli	EB04	EB04_01	statary phase	Costa Rica	Heredia	Canton Sarapiquí	La Selva Biological Station	19-Mar-2013	15:00	Christoph von Beeren, Daniel Kronauer, Griffin Burke, Sebastian Pohl
REFUS042-22	cvb121stla003	BOLD:ACH7122	658	OQ173151	2	Arthropoda	Insecta	Coleoptera	Staphylinidae	Aleocharinae	False_Lomechusini	Ecitodonia	Ecitodonia CVB65	DNA barcode	Technical University Darmstadt Insect Collection	larva	refuse of army ant Eciton burchellii foreli	EB03	EB03_04	statary phase	Costa Rica	Heredia	Canton Sarapiquí	La Selva Biological Station	26-Feb-2013	10:00	Christoph von Beeren, Daniel Kronauer, Griffin Burke, Sebastian Pohl
REFUS120-22	cvb228stla006	BOLD:ACH7122	658	OQ173155	1	Arthropoda	Insecta	Coleoptera	Staphylinidae	Aleocharinae	False_Lomechusini	Ecitodonia	Ecitodonia CVB65	DNA barcode	Technical University Darmstadt Insect Collection	larva	refuse of army ant Eciton burchellii foreli	EB03	EB03_04	statary phase	Costa Rica	Heredia	Canton Sarapiquí	La Selva Biological Station	09-Mar-2013	15:00	Christoph von Beeren, Daniel Kronauer, Griffin Burke, Sebastian Pohl
REFUS121-22	cvb228stla007	BOLD:ACH7122	658	OQ173156	1	Arthropoda	Insecta	Coleoptera	Staphylinidae	Aleocharinae	False_Lomechusini	Ecitodonia	Ecitodonia CVB65	DNA barcode	Technical University Darmstadt Insect Collection	larva	refuse of army ant Eciton burchellii foreli	EB03	EB03_04	statary phase	Costa Rica	Heredia	Canton Sarapiquí	La Selva Biological Station	09-Mar-2013	15:00	Christoph von Beeren, Daniel Kronauer, Griffin Burke, Sebastian Pohl
REFUS045-22	cvb170stla003	BOLD:ACH7122	658	OQ173148	3	Arthropoda	Insecta	Coleoptera	Staphylinidae	Aleocharinae	False_Lomechusini	Ecitodonia	Ecitodonia CVB65	DNA barcode	Technical University Darmstadt Insect Collection	larva	refuse of army ant Eciton burchellii foreli	EB03	EB03_04	statary phase	Costa Rica	Heredia	Canton Sarapiquí	La Selva Biological Station	01-Mar-2013	NA	Christoph von Beeren, Daniel Kronauer, Griffin Burke, Sebastian Pohl
REFUS164-22	cvb588bela002	BOLD:ACH7122	653	OQ173147	1	Arthropoda	Insecta	Coleoptera	Staphylinidae	Aleocharinae	False_Lomechusini	Ecitodonia	Ecitodonia CVB65	DNA barcode	Technical University Darmstadt Insect Collection	larva	refuse of army ant Eciton burchellii foreli	EB11	EB11_01	statary phase	Costa Rica	Heredia	Canton Sarapiquí	La Selva Biological Station	09-Apr-2013	23:30	Christoph von Beeren, Daniel Kronauer, Griffin Burke, Sebastian Pohl
REFUS195-22	cvb295stun001	BOLD:ACH7122	641	OQ173157	0	Arthropoda	Insecta	Coleoptera	Staphylinidae	Aleocharinae	False_Lomechusini	Ecitodonia	Ecitodonia CVB65	DNA barcode	Technical University Darmstadt Insect Collection	adult	refuse of army ant Eciton burchellii foreli	EB07	EB07_01	statary phase	Costa Rica	Heredia	Canton Sarapiquí	La Selva Biological Station	14-Mar-2013	NA	Christoph von Beeren, Daniel Kronauer, Griffin Burke, Sebastian Pohl
REFUS163-22	cvb588bela001	BOLD:ACH7122	659	OQ173142	1	Arthropoda	Insecta	Coleoptera	Staphylinidae	Aleocharinae	False_Lomechusini	Ecitodonia	Ecitodonia CVB65	DNA barcode	Technical University Darmstadt Insect Collection	larva	refuse of army ant Eciton burchellii foreli	EB11	EB11_01	statary phase	Costa Rica	Heredia	Canton Sarapiquí	La Selva Biological Station	09-Apr-2013	23:30	Christoph von Beeren, Daniel Kronauer, Griffin Burke, Sebastian Pohl
REFUS254-22	cvb544_l1	BOLD:ACH7122	633	OQ173152	2	Arthropoda	Insecta	Coleoptera	Staphylinidae	Aleocharinae	False_Lomechusini	Ecitodonia	Ecitodonia CVB65	DNA barcode	Technical University Darmstadt Insect Collection	larva	refuse of army ant Eciton burchellii foreli	EB09	EB09_01	statary phase	Costa Rica	Heredia	Canton Sarapiquí	La Selva Biological Station	06-Apr-2013	16:00	Christoph von Beeren, Daniel Kronauer, Griffin Burke, Sebastian Pohl
REFUS228-22	cvb393_a1	BOLD:ACH7122	305	OQ173153	3	Arthropoda	Insecta	Coleoptera	Staphylinidae	Aleocharinae	False_Lomechusini	Ecitodonia	Ecitodonia CVB65	DNA barcode	Technical University Darmstadt Insect Collection	adult	refuse of army ant Eciton burchellii foreli	EB04	EB04_01	statary phase	Costa Rica	Heredia	Canton Sarapiquí	La Selva Biological Station	19-Mar-2013	15:00	Christoph von Beeren, Daniel Kronauer, Griffin Burke, Sebastian Pohl
REFUS388-22	cvb290bela101	BOLD:ACH7122	414	OQ173149	0	Arthropoda	Insecta	Coleoptera	Staphylinidae	Aleocharinae	False_Lomechusini	Ecitodonia	Ecitodonia CVB65	DNA barcode	Technical University Darmstadt Insect Collection	larva	refuse of army ant Eciton burchellii foreli	EB07	EB07_01	statary phase	Costa Rica	Heredia	Canton Sarapiquí	La Selva Biological Station	14-Mar-2013	NA	Christoph von Beeren, Daniel Kronauer, Griffin Burke, Sebastian Pohl
REFUS233-22	cvb393_l2	BOLD:ACH7122	603	OQ173150	4	Arthropoda	Insecta	Coleoptera	Staphylinidae	Aleocharinae	False_Lomechusini	Ecitodonia	Ecitodonia CVB65	DNA barcode	Technical University Darmstadt Insect Collection	larva	refuse of army ant Eciton burchellii foreli	EB04	EB04_01	statary phase	Costa Rica	Heredia	Canton Sarapiquí	La Selva Biological Station	19-Mar-2013	15:00	Christoph von Beeren, Daniel Kronauer, Griffin Burke, Sebastian Pohl
REFUS040-22	cvb121stla001	BOLD:ACH7122	658	OQ173145	2	Arthropoda	Insecta	Coleoptera	Staphylinidae	Aleocharinae	False_Lomechusini	Ecitodonia	Ecitodonia CVB65	DNA barcode	Technical University Darmstadt Insect Collection	larva	refuse of army ant Eciton burchellii foreli	EB03	EB03_04	statary phase	Costa Rica	Heredia	Canton Sarapiquí	La Selva Biological Station	26-Feb-2013	10:00	Christoph von Beeren, Daniel Kronauer, Griffin Burke, Sebastian Pohl
REFUS240-22	cvb394_l3	BOLD:ACH7122	589	OQ173160	4	Arthropoda	Insecta	Coleoptera	Staphylinidae	Aleocharinae	False_Lomechusini	Ecitodonia	Ecitodonia CVB65	DNA barcode	Technical University Darmstadt Insect Collection	larva	refuse of army ant Eciton burchellii foreli	EB04	EB04_01	statary phase	Costa Rica	Heredia	Canton Sarapiquí	La Selva Biological Station	19-Mar-2013	15:00	Christoph von Beeren, Daniel Kronauer, Griffin Burke, Sebastian Pohl
REFUS246-22	cvb293_l3	BOLD:ACH7122	672	OQ173141	2	Arthropoda	Insecta	Coleoptera	Staphylinidae	Aleocharinae	False_Lomechusini	Ecitodonia	Ecitodonia CVB65	DNA barcode	Technical University Darmstadt Insect Collection	larva	refuse of army ant Eciton burchellii foreli	EB07	EB07_01	statary phase	Costa Rica	Heredia	Canton Sarapiquí	La Selva Biological Station	14-Mar-2013	NA	Christoph von Beeren, Daniel Kronauer, Griffin Burke, Sebastian Pohl
REFUS158-22	cvb121bela002	BOLD:ACH7122	658	OQ173139	1	Arthropoda	Insecta	Coleoptera	Staphylinidae	Aleocharinae	False_Lomechusini	Ecitodonia	Ecitodonia CVB65	DNA barcode	Technical University Darmstadt Insect Collection	larva	refuse of army ant Eciton burchellii foreli	EB03	EB03_04	statary phase	Costa Rica	Heredia	Canton Sarapiquí	La Selva Biological Station	26-Feb-2013	10:00	Christoph von Beeren, Daniel Kronauer, Griffin Burke, Sebastian Pohl
REFUS041-22	cvb121stla002	BOLD:ACH7122	658	OQ173140	2	Arthropoda	Insecta	Coleoptera	Staphylinidae	Aleocharinae	False_Lomechusini	Ecitodonia	Ecitodonia CVB65	DNA barcode	Technical University Darmstadt Insect Collection	larva	refuse of army ant Eciton burchellii foreli	EB03	EB03_04	statary phase	Costa Rica	Heredia	Canton Sarapiquí	La Selva Biological Station	26-Feb-2013	10:00	Christoph von Beeren, Daniel Kronauer, Griffin Burke, Sebastian Pohl
REFUS157-22	cvb121bela001	BOLD:ACH7122	658	OQ173144	1	Arthropoda	Insecta	Coleoptera	Staphylinidae	Aleocharinae	False_Lomechusini	Ecitodonia	Ecitodonia CVB65	DNA barcode	Technical University Darmstadt Insect Collection	larva	refuse of army ant Eciton burchellii foreli	EB03	EB03_04	statary phase	Costa Rica	Heredia	Canton Sarapiquí	La Selva Biological Station	26-Feb-2013	10:00	Christoph von Beeren, Daniel Kronauer, Griffin Burke, Sebastian Pohl
REFUS196-22	cvb295stun002	BOLD:ACH7122	528	OQ173143	0	Arthropoda	Insecta	Coleoptera	Staphylinidae	Aleocharinae	False_Lomechusini	Ecitodonia	Ecitodonia CVB65	DNA barcode	Technical University Darmstadt Insect Collection	adult	refuse of army ant Eciton burchellii foreli	EB07	EB07_01	statary phase	Costa Rica	Heredia	Canton Sarapiquí	La Selva Biological Station	14-Mar-2013	NA	Christoph von Beeren, Daniel Kronauer, Griffin Burke, Sebastian Pohl
REFUS105-22	cvb103tetr003	BOLD:ACH7122	658	OQ173138	5	Arthropoda	Insecta	Coleoptera	Staphylinidae	Aleocharinae	False_Lomechusini	Ecitodonia	Ecitodonia CVB65	DNA barcode	Technical University Darmstadt Insect Collection	adult	refuse of army ant Eciton burchellii foreli	EB01	EB01_05	nomadic phase	Costa Rica	Heredia	Canton Sarapiquí	La Selva Biological Station	19-Feb-2013	NA	Christoph von Beeren, Daniel Kronauer, Griffin Burke, Sebastian Pohl
REFUS243-22	cvb296_l3	BOLD:ACH7122	539	OQ173146	2	Arthropoda	Insecta	Coleoptera	Staphylinidae	Aleocharinae	False_Lomechusini	Ecitodonia	Ecitodonia CVB65	DNA barcode	Technical University Darmstadt Insect Collection	larva	refuse of army ant Eciton burchellii foreli	EB07	EB07_01	statary phase	Costa Rica	Heredia	Canton Sarapiquí	La Selva Biological Station	14-Mar-2013	NA	Christoph von Beeren, Daniel Kronauer, Griffin Burke, Sebastian Pohl
REFUS241-22	cvb296_l1	BOLD:ACH7122	678	OQ173158	2	Arthropoda	Insecta	Coleoptera	Staphylinidae	Aleocharinae	False_Lomechusini	Ecitodonia	Ecitodonia CVB65	DNA barcode	Technical University Darmstadt Insect Collection	larva	refuse of army ant Eciton burchellii foreli	EB07	EB07_01	statary phase	Costa Rica	Heredia	Canton Sarapiquí	La Selva Biological Station	14-Mar-2013	NA	Christoph von Beeren, Daniel Kronauer, Griffin Burke, Sebastian Pohl
ECIMY086-19	cvb397ecbi001	BOLD:ADH7136	677	MW128796	0	Arthropoda	Insecta	Coleoptera	Staphylinidae	Aleocharinae	Athetini	Ecitomorpha	Ecitomorpha cf. breviceps	DNA barcode	Technical University Darmstadt Insect Collection	adult	refuse of army ant Eciton burchellii foreli	EB04	EB04_01	statary phase	Costa Rica	Heredia	Canton Sarapiquí	La Selva Biological Station	19-Mar-2013	15:00	Christoph von Beeren, Daniel Kronauer, Griffin Burke, Sebastian Pohl
MYRBE089-17	cvb172ecbi001	BOLD:ADC5500	658	MG191476	2	Arthropoda	Insecta	Coleoptera	Staphylinidae	Aleocharinae	Athetini	Ecitomorpha	Ecitomorpha cf. nevermanni	DNA barcode	Technical University Darmstadt Insect Collection	adult	refuse of army ant Eciton burchellii foreli	EB05	EB05_01	nomadic phase	Costa Rica	Heredia	Canton Sarapiquí	La Selva Biological Station	02-Mar-2013	19:00	Christoph von Beeren, Daniel Kronauer, Griffin Burke, Sebastian Pohl
MYRBE009-17	cvb515ecbi001	BOLD:ADH5533	658	MG191570	0	Arthropoda	Insecta	Coleoptera	Staphylinidae	Aleocharinae	Athetini	Ecitophya	Ecitophya simulans	DNA barcode	Technical University Darmstadt Insect Collection	adult	refuse of army ant Eciton burchellii foreli	EB11	EB11_01	statary phase	Costa Rica	Heredia	Canton Sarapiquí	La Selva Biological Station	04-Apr-2013	23:30	Christoph von Beeren, Daniel Kronauer, Griffin Burke, Sebastian Pohl
MYRBE090-17	cvb564ecsm001	BOLD:ADH5533	658	MG191532	0	Arthropoda	Insecta	Coleoptera	Staphylinidae	Aleocharinae	Athetini	Ecitophya	Ecitophya simulans	DNA barcode	Technical University Darmstadt Insect Collection	adult	refuse of army ant Eciton burchellii foreli	EB09	EB09_01	statary phase	Costa Rica	Heredia	Canton Sarapiquí	La Selva Biological Station	07-Apr-2013	21:30	Christoph von Beeren, Daniel Kronauer, Griffin Burke, Sebastian Pohl
MYRBE051-17	cvb448ecbi001	BOLD:ADH5533	657	MG191545	0	Arthropoda	Insecta	Coleoptera	Staphylinidae	Aleocharinae	Athetini	Ecitophya	Ecitophya simulans	DNA barcode	Technical University Darmstadt Insect Collection	adult	refuse of army ant Eciton burchellii foreli	EB07	EB07_01	statary phase	Costa Rica	Heredia	Canton Sarapiquí	La Selva Biological Station	27-Mar-2013	20:00	Christoph von Beeren, Daniel Kronauer, Griffin Burke, Sebastian Pohl
MYRBE032-17	cvb172ecbi002	BOLD:ADH5533	658	MG191562	0	Arthropoda	Insecta	Coleoptera	Staphylinidae	Aleocharinae	Athetini	Ecitophya	Ecitophya simulans	DNA barcode	Technical University Darmstadt Insect Collection	adult	refuse of army ant Eciton burchellii foreli	EB05	EB05_01	nomadic phase	Costa Rica	Heredia	Canton Sarapiquí	La Selva Biological Station	02-Mar-2013	19:00	Christoph von Beeren, Daniel Kronauer, Griffin Burke, Sebastian Pohl
MYRBE005-17	cvb513ecbi001	BOLD:ADH5533	658	MG191574	8	Arthropoda	Insecta	Coleoptera	Staphylinidae	Aleocharinae	Athetini	Ecitophya	Ecitophya simulans	DNA barcode	Technical University Darmstadt Insect Collection	adult	refuse of army ant Eciton burchellii foreli	EB11	EB11_01	statary phase	Costa Rica	Heredia	Canton Sarapiquí	La Selva Biological Station	04-Apr-2013	23:30	Christoph von Beeren, Daniel Kronauer, Griffin Burke, Sebastian Pohl
MYRBE008-17	cvb114ecbi002	BOLD:ADH5533	658	MG191571	0	Arthropoda	Insecta	Coleoptera	Staphylinidae	Aleocharinae	Athetini	Ecitophya	Ecitophya simulans	DNA barcode	Technical University Darmstadt Insect Collection	adult	refuse of army ant Eciton burchellii foreli	EB01	EB01_06	nomadic phase	Costa Rica	Heredia	Canton Sarapiquí	La Selva Biological Station	21-Feb-2013	NA	Christoph von Beeren, Daniel Kronauer, Griffin Burke, Sebastian Pohl
MYRBE007-17	cvb114ecbi001	BOLD:ADH5533	658	MG191572	0	Arthropoda	Insecta	Coleoptera	Staphylinidae	Aleocharinae	Athetini	Ecitophya	Ecitophya simulans	DNA barcode	Technical University Darmstadt Insect Collection	adult	refuse of army ant Eciton burchellii foreli	EB01	EB01_06	nomadic phase	Costa Rica	Heredia	Canton Sarapiquí	La Selva Biological Station	21-Feb-2013	NA	Christoph von Beeren, Daniel Kronauer, Griffin Burke, Sebastian Pohl
MYRBE006-17	cvb513ecbi002	BOLD:ADH5533	658	MG191573	0	Arthropoda	Insecta	Coleoptera	Staphylinidae	Aleocharinae	Athetini	Ecitophya	Ecitophya simulans	DNA barcode	Technical University Darmstadt Insect Collection	adult	refuse of army ant Eciton burchellii foreli	EB11	EB11_01	statary phase	Costa Rica	Heredia	Canton Sarapiquí	La Selva Biological Station	04-Apr-2013	23:30	Christoph von Beeren, Daniel Kronauer, Griffin Burke, Sebastian Pohl
MYRBE014-17	cvb117ecbi001	BOLD:ADH5533	658	MG191568	11	Arthropoda	Insecta	Coleoptera	Staphylinidae	Aleocharinae	Athetini	Ecitophya	Ecitophya simulans	DNA barcode	Technical University Darmstadt Insect Collection	adult	refuse of army ant Eciton burchellii foreli	EB01	EB01_07	nomadic phase	Costa Rica	Heredia	Canton Sarapiquí	La Selva Biological Station	24-Feb-2013	10:30	Christoph von Beeren, Daniel Kronauer, Griffin Burke, Sebastian Pohl
REFUS010-22	cvb172mist002	BOLD:AEF5835	658	OQ173170	1	Arthropoda	Insecta	Coleoptera	Staphylinidae	Aleocharinae	False_Lomechusini	Ecitopora	Ecitopora CVB63	DNA barcode	Technical University Darmstadt Insect Collection	adult	refuse of army ant Eciton burchellii foreli	EB05	EB05_01	nomadic phase	Costa Rica	Heredia	Canton Sarapiquí	La Selva Biological Station	02-Mar-2013	19:00	Christoph von Beeren, Daniel Kronauer, Griffin Burke, Sebastian Pohl
REFUS430-22	cvb515be109	BOLD:AEF5835	402	OQ173169	0	Arthropoda	Insecta	Coleoptera	Staphylinidae	Aleocharinae	False_Lomechusini	Ecitopora	Ecitopora CVB63	DNA barcode	Technical University Darmstadt Insect Collection	adult	refuse of army ant Eciton burchellii foreli	EB11	EB11_01	statary phase	Costa Rica	Heredia	Canton Sarapiquí	La Selva Biological Station	04-Apr-2013	23:30	Christoph von Beeren, Daniel Kronauer, Griffin Burke, Sebastian Pohl
REFUS004-22	cvb513tetr002	BOLD:AEF5835	654	OQ173165	0	Arthropoda	Insecta	Coleoptera	Staphylinidae	Aleocharinae	False_Lomechusini	Ecitopora	Ecitopora CVB63	DNA barcode	Technical University Darmstadt Insect Collection	adult	refuse of army ant Eciton burchellii foreli	EB11	EB11_01	statary phase	Costa Rica	Heredia	Canton Sarapiquí	La Selva Biological Station	04-Apr-2013	23:30	Christoph von Beeren, Daniel Kronauer, Griffin Burke, Sebastian Pohl
REFUS429-22	cvb515be108	BOLD:AEF5835	401	OQ173172	0	Arthropoda	Insecta	Coleoptera	Staphylinidae	Aleocharinae	False_Lomechusini	Ecitopora	Ecitopora CVB63	DNA barcode	Technical University Darmstadt Insect Collection	adult	refuse of army ant Eciton burchellii foreli	EB11	EB11_01	statary phase	Costa Rica	Heredia	Canton Sarapiquí	La Selva Biological Station	04-Apr-2013	23:30	Christoph von Beeren, Daniel Kronauer, Griffin Burke, Sebastian Pohl
REFUS427-22	cvb515be106	BOLD:AEF5835	664	OQ173171	0	Arthropoda	Insecta	Coleoptera	Staphylinidae	Aleocharinae	False_Lomechusini	Ecitopora	Ecitopora CVB63	DNA barcode	Technical University Darmstadt Insect Collection	adult	refuse of army ant Eciton burchellii foreli	EB11	EB11_01	statary phase	Costa Rica	Heredia	Canton Sarapiquí	La Selva Biological Station	04-Apr-2013	23:30	Christoph von Beeren, Daniel Kronauer, Griffin Burke, Sebastian Pohl
REFUS433-22	cvb515be112	BOLD:AEF5835	414	OQ173161	0	Arthropoda	Insecta	Coleoptera	Staphylinidae	Aleocharinae	False_Lomechusini	Ecitopora	Ecitopora CVB63	DNA barcode	Technical University Darmstadt Insect Collection	adult	refuse of army ant Eciton burchellii foreli	EB11	EB11_01	statary phase	Costa Rica	Heredia	Canton Sarapiquí	La Selva Biological Station	04-Apr-2013	23:30	Christoph von Beeren, Daniel Kronauer, Griffin Burke, Sebastian Pohl
REFUS037-22	cvb548tetr001	BOLD:AEF5835	658	OQ173166	1	Arthropoda	Insecta	Coleoptera	Staphylinidae	Aleocharinae	False_Lomechusini	Ecitopora	Ecitopora CVB63	DNA barcode	Technical University Darmstadt Insect Collection	adult	refuse of army ant Eciton burchellii foreli	EB09	EB09_01	statary phase	Costa Rica	Heredia	Canton Sarapiquí	La Selva Biological Station	07-Apr-2013	21:30	Christoph von Beeren, Daniel Kronauer, Griffin Burke, Sebastian Pohl
REFUS078-22	cvb044tetr002	BOLD:AEF5835	658	OQ173163	0	Arthropoda	Insecta	Coleoptera	Staphylinidae	Aleocharinae	False_Lomechusini	Ecitopora	Ecitopora CVB63	DNA barcode	Technical University Darmstadt Insect Collection	adult	refuse of army ant Eciton burchellii foreli	EB01	EB01_02	nomadic phase	Costa Rica	Heredia	Canton Sarapiquí	La Selva Biological Station	13-Feb-2013	NA	Christoph von Beeren, Daniel Kronauer, Griffin Burke, Sebastian Pohl
REFUS428-22	cvb515be107	BOLD:AEF5835	404	OQ173168	0	Arthropoda	Insecta	Coleoptera	Staphylinidae	Aleocharinae	False_Lomechusini	Ecitopora	Ecitopora CVB63	DNA barcode	Technical University Darmstadt Insect Collection	adult	refuse of army ant Eciton burchellii foreli	EB11	EB11_01	statary phase	Costa Rica	Heredia	Canton Sarapiquí	La Selva Biological Station	04-Apr-2013	23:30	Christoph von Beeren, Daniel Kronauer, Griffin Burke, Sebastian Pohl
REFUS128-22	cvb227smst003	BOLD:AEF5835	658	OQ173162	0	Arthropoda	Insecta	Coleoptera	Staphylinidae	Aleocharinae	False_Lomechusini	Ecitopora	Ecitopora CVB63	DNA barcode	Technical University Darmstadt Insect Collection	adult	refuse of army ant Eciton burchellii foreli	EB03	EB03_04	statary phase	Costa Rica	Heredia	Canton Sarapiquí	La Selva Biological Station	09-Mar-2013	15:00	Christoph von Beeren, Daniel Kronauer, Griffin Burke, Sebastian Pohl
REFUS003-22	cvb513tetr001	BOLD:AEF5835	658	OQ173167	0	Arthropoda	Insecta	Coleoptera	Staphylinidae	Aleocharinae	False_Lomechusini	Ecitopora	Ecitopora CVB63	DNA barcode	Technical University Darmstadt Insect Collection	adult	refuse of army ant Eciton burchellii foreli	EB11	EB11_01	statary phase	Costa Rica	Heredia	Canton Sarapiquí	La Selva Biological Station	04-Apr-2013	23:30	Christoph von Beeren, Daniel Kronauer, Griffin Burke, Sebastian Pohl
REFUS209-22	cvb787stun002	BOLD:AEF5835	661	OQ173164	0	Arthropoda	Insecta	Coleoptera	Staphylinidae	Aleocharinae	False_Lomechusini	Ecitopora	Ecitopora CVB63	DNA barcode	Technical University Darmstadt Insect Collection	adult	refuse of army ant Eciton burchellii foreli	EB20	EB20_01	nomadic phase	Costa Rica	Heredia	Canton Sarapiquí	La Selva Biological Station	17-Oct-2015	20:00	Christoph von Beeren, Daniel Kronauer, Griffin Burke, Sebastian Pohl
ECIMY070-19	cvb008hist001	BOLD:AEA5732	603	OQ843049	2	Arthropoda	Insecta	Coleoptera	Histeridae	Haeteriinae	NA	Euclasea	Euclasea CVB66	DNA barcode	Louisiana State Arthropod Museum	adult	refuse of army ant Eciton burchellii foreli	EB02	EB02_01	nomadic phase	Costa Rica	Heredia	Canton Sarapiquí	La Selva Biological Station	08-Feb-2013	23:15	Christoph von Beeren, Daniel Kronauer, Griffin Burke, Sebastian Pohl
ECIMY1563-20	cvb393_l3	BOLD:AEA5732	403	OQ173173	6	Arthropoda	Insecta	Coleoptera	Histeridae	Haeteriinae	NA	Euclasea	Euclasea CVB66	DNA barcode	Technical University Darmstadt Insect Collection	larva	refuse of army ant Eciton burchellii foreli	EB04	EB04_01	statary phase	Costa Rica	Heredia	Canton Sarapiquí	La Selva Biological Station	19-Mar-2013	15:00	Christoph von Beeren, Daniel Kronauer, Griffin Burke, Sebastian Pohl
ECIMY071-19	cvb295hist001	BOLD:AEA5732	604	OQ843050	2	Arthropoda	Insecta	Coleoptera	Histeridae	Haeteriinae	NA	Euclasea	Euclasea CVB66	DNA barcode	Louisiana State Arthropod Museum	adult	refuse of army ant Eciton burchellii foreli	EB07	EB07_01	statary phase	Costa Rica	Heredia	Canton Sarapiquí	La Selva Biological Station	14-Mar-2013	20:00-02:00	Christoph von Beeren, Daniel Kronauer, Griffin Burke, Sebastian Pohl
REFUS693-23	cvb077hist021	BOLD:AEA5732	618	OQ843048	1	Arthropoda	Insecta	Coleoptera	Histeridae	Haeteriinae	NA	Euclasea	Euclasea CVB66	DNA barcode	California State Collection of Arthropods	adult	refuse of army ant Eciton burchellii foreli	EB03	EB03_06	nomadic phase	Costa Rica	Heredia	Canton Sarapiquí	La Selva Biological Station	17-Feb-2013	22:00	Christoph von Beeren, Daniel Kronauer, Griffin Burke, Sebastian Pohl
HIGA070-16	cvb121hist001	BOLD:ADB4686	584	KX420358	14	Arthropoda	Insecta	Coleoptera	Histeridae	Haeteriinae	NA	Euxenister	Euxenister caroli	DNA barcode	Technical University Darmstadt Insect Collection	adult	refuse of army ant Eciton burchellii foreli	EB03	EB03_04	statary phase	Costa Rica	Heredia	Canton Sarapiquí	La Selva Biological Station	26-Feb-2013	10:00	Christoph von Beeren, Daniel Kronauer, Griffin Burke, Sebastian Pohl
ECIMY1558-20	cvb108stla001	BOLD:AEF3673	658	MW535930	2	Arthropoda	Insecta	Coleoptera	Staphylinidae	Aleocharinae	NA	NA	False-Lomechusini CVB67	DNA barcode	Technical University Darmstadt Insect Collection	larva	refuse of army ant Eciton dulcium	ED01	ED01_01	nomadic phase	Costa Rica	Heredia	Canton Sarapiquí	La Selva Biological Station	21-Feb-2013	20:00	Christoph von Beeren, Daniel Kronauer, Griffin Burke, Sebastian Pohl
ECIMY1577-20	cvb300stun002	BOLD:AEF2158	638	MW129245	3	Arthropoda	Insecta	Coleoptera	Staphylinidae	Aleocharinae	False_Lomechusini	NA	False-Lomechusini CVB68	DNA barcode	Technical University Darmstadt Insect Collection	adult	refuse of army ant Eciton burchellii foreli	EB01	EB01_09	statary phase	Costa Rica	Heredia	Canton Sarapiquí	La Selva Biological Station	14-Mar-2013	16:00	Christoph von Beeren, Daniel Kronauer, Griffin Burke, Sebastian Pohl
ECIMY1562-20	cvb103stla003	BOLD:AEF2158	658	MW535929	4	Arthropoda	Insecta	Coleoptera	Staphylinidae	Aleocharinae	False_Lomechusini	NA	False-Lomechusini CVB68	DNA barcode	Technical University Darmstadt Insect Collection	larva	refuse of army ant Eciton burchellii foreli	EB01	EB01_05	nomadic phase	Costa Rica	Heredia	Canton Sarapiquí	La Selva Biological Station	19-Feb-2013	NA	Christoph von Beeren, Daniel Kronauer, Griffin Burke, Sebastian Pohl
REFUS401-22	cvb458be102	BOLD:AEU8809	659	OQ173078	2	Arthropoda	Insecta	Coleoptera	Staphylinidae	Osoriinae	NA	Mimogonus	Mimogonus fumator	morphological ID superseded DNA barcode similarity	Senckenberg Deutsches Entomologisches Institut	adult	refuse of army ant Eciton hamatum	EH08	EH08_01	nomadic phase	Costa Rica	Heredia	Canton Sarapiquí	La Selva Biological Station	29-Mar-2013	21:50	Christoph von Beeren, Daniel Kronauer, Griffin Burke, Sebastian Pohl
REFUS257-22	cvb389_a2	NA	410	OQ173176	3	Arthropoda	Insecta	Coleoptera	Staphylinidae	Osoriinae	Thoracophorini	Geotrochopsis	Geotrochopsis pubescens	morphological ID superseded DNA barcode similarity	Senckenberg Deutsches Entomologisches Institut	adult	refuse of army ant Eciton burchellii foreli	EB08	EB08_01	nomadic phase	Costa Rica	Heredia	Canton Sarapiquí	La Selva Biological Station	17-Mar-2013	16:00	Christoph von Beeren, Daniel Kronauer, Griffin Burke, Sebastian Pohl
REFUS218-22	cvb787tibl003	BOLD:AEU6500	668	OQ173214	2	Arthropoda	Insecta	Coleoptera	Leiodidae	Cholevinae	Anemadini	Dissochaetus	Dissochaetus confusus	morphological ID superseded DNA barcode similarity	National Museum of Natural History, Prague	adult	refuse of army ant Eciton burchellii foreli	EB20	EB20_01	nomadic phase	Costa Rica	Heredia	Canton Sarapiquí	La Selva Biological Station	17-Oct-2015	20:00	Christoph von Beeren, Daniel Kronauer, Griffin Burke, Sebastian Pohl
ECIMY1128-19	cvb034pti001	BOLD:AEB2139	640	OQ173219	0	Arthropoda	Insecta	Coleoptera	Ptiliidae	Ptiliinae	Cephaloplectini	Limulodes	Limulodes CVB64	DNA barcode	University of Arizona, Insect Collection	adult	refuse of army ant Eciton burchellii foreli	EB01	EB01_01	nomadic phase	Costa Rica	Heredia	Canton Sarapiquí	La Selva Biological Station	12-Feb-2013	08:30	Christoph von Beeren, Daniel Kronauer, Griffin Burke, Sebastian Pohl
ECIMY1129-19	cvb034pti002	BOLD:AEB2139	649	OQ173218	0	Arthropoda	Insecta	Coleoptera	Ptiliidae	Ptiliinae	Cephaloplectini	Limulodes	Limulodes CVB64	DNA barcode	University of Arizona, Insect Collection	adult	refuse of army ant Eciton burchellii foreli	EB01	EB01_01	nomadic phase	Costa Rica	Heredia	Canton Sarapiquí	La Selva Biological Station	12-Feb-2013	08:30	Christoph von Beeren, Daniel Kronauer, Griffin Burke, Sebastian Pohl
ECIMY1130-19	cvb034pti003	BOLD:AEB2139	653	OQ173217	0	Arthropoda	Insecta	Coleoptera	Ptiliidae	Ptiliinae	Cephaloplectini	Limulodes	Limulodes CVB64	DNA barcode	University of Arizona, Insect Collection	adult	refuse of army ant Eciton burchellii foreli	EB01	EB01_01	nomadic phase	Costa Rica	Heredia	Canton Sarapiquí	La Selva Biological Station	12-Feb-2013	08:30	Christoph von Beeren, Daniel Kronauer, Griffin Burke, Sebastian Pohl
ECIMY1127-19	cvb397pti001	BOLD:AEB2139	569	OQ173215	0	Arthropoda	Insecta	Coleoptera	Ptiliidae	Ptiliinae	Cephaloplectini	Limulodes	Limulodes CVB64	DNA barcode	University of Arizona, Insect Collection	adult	refuse of army ant Eciton burchellii foreli	EB04	EB04_01	statary phase	Costa Rica	Heredia	Canton Sarapiquí	La Selva Biological Station	19-Mar-2013	15:00	Christoph von Beeren, Daniel Kronauer, Griffin Burke, Sebastian Pohl
ECIMY1131-19	cvb034pti004	BOLD:AEB2139	649	OQ173216	0	Arthropoda	Insecta	Coleoptera	Ptiliidae	Ptiliinae	Cephaloplectini	Limulodes	Limulodes CVB64	DNA barcode	University of Arizona, Insect Collection	adult	refuse of army ant Eciton burchellii foreli	EB01	EB01_01	nomadic phase	Costa Rica	Heredia	Canton Sarapiquí	La Selva Biological Station	12-Feb-2013	08:30	Christoph von Beeren, Daniel Kronauer, Griffin Burke, Sebastian Pohl
REFUS069-22	cvb299stla003	BOLD:AES3253	658	OQ173213	1	Arthropoda	Insecta	Coleoptera	Staphylinidae	Paederinae	Lathrobiini	Lithocharis	Lithocharis cf. discoidalis	DNA barcode	Museum of Nature Hamburg, LIB, Germany	larva	refuse of army ant Eciton burchellii foreli	EB01	EB01_09	statary phase	Costa Rica	Heredia	Canton Sarapiquí	La Selva Biological Station	14-Mar-2013	16:00	Christoph von Beeren, Daniel Kronauer, Griffin Burke, Sebastian Pohl
REFUS403-22	cvb285be100	BOLD:AES3253	382	OQ173212	0	Arthropoda	Insecta	Coleoptera	Staphylinidae	Paederinae	Lathrobiini	Lithocharis	Lithocharis cf. discoidalis	morphological ID superseded DNA barcode similarity	Technical University Darmstadt Insect Collection	adult	refuse of army ant Eciton burchellii foreli	EB03	EB03_02	nomadic phase	Costa Rica	Heredia	Canton Sarapiquí	La Selva Biological Station	13-Mar-2013	01:00	Christoph von Beeren, Daniel Kronauer, Griffin Burke, Sebastian Pohl
REFUS378-22	cvb544bela100	BOLD:AES3253	614	OQ173209	0	Arthropoda	Insecta	Coleoptera	Staphylinidae	Paederinae	Lathrobiini	Lithocharis	Lithocharis cf. discoidalis	DNA barcode	Technical University Darmstadt Insect Collection	larva	refuse of army ant Eciton burchellii foreli	EB09	EB09_01	statary phase	Costa Rica	Heredia	Canton Sarapiquí	La Selva Biological Station	06-Apr-2013	16:00	Christoph von Beeren, Daniel Kronauer, Griffin Burke, Sebastian Pohl
REFUS252-22	cvb544_a1	BOLD:AES3253	648	OQ173208	3	Arthropoda	Insecta	Coleoptera	Staphylinidae	Paederinae	Lathrobiini	Lithocharis	Lithocharis cf. discoidalis	morphological ID superseded DNA barcode similarity	Museum of Nature Hamburg, LIB, Germany	adult	refuse of army ant Eciton burchellii foreli	EB09	EB09_01	statary phase	Costa Rica	Heredia	Canton Sarapiquí	La Selva Biological Station	06-Apr-2013	16:00	Christoph von Beeren, Daniel Kronauer, Griffin Burke, Sebastian Pohl
REFUS265-22	cvb616_a1	BOLD:AES3253	670	OQ173203	2	Arthropoda	Insecta	Coleoptera	Staphylinidae	Paederinae	Lathrobiini	Lithocharis	Lithocharis cf. discoidalis	morphological ID superseded DNA barcode similarity	Museum of Nature Hamburg, LIB, Germany	adult	refuse of army ant Eciton burchellii foreli	EB13	EB13_01	statary phase	Costa Rica	Heredia	Canton Sarapiquí	La Selva Biological Station	24-Mar-2014	17:00	Christoph von Beeren, Daniel Kronauer, Griffin Burke, Sebastian Pohl
REFUS270-22	cvb617_a1	BOLD:AES3253	661	OQ173199	4	Arthropoda	Insecta	Coleoptera	Staphylinidae	Paederinae	Lathrobiini	Lithocharis	Lithocharis cf. discoidalis	morphological ID superseded DNA barcode similarity	Technical University Darmstadt Insect Collection	adult	refuse of army ant Eciton burchellii foreli	EB13	EB13_01	statary phase	Costa Rica	Heredia	Canton Sarapiquí	La Selva Biological Station	24-Mar-2014	17:00	Christoph von Beeren, Daniel Kronauer, Griffin Burke, Sebastian Pohl
REFUS329-22	cvb301_a4	BOLD:AES3253	608	OQ173198	0	Arthropoda	Insecta	Coleoptera	Staphylinidae	Paederinae	Lathrobiini	Medonina	Lithocharis cf. discoidalis	morphological ID superseded DNA barcode similarity	Museum of Nature Hamburg, LIB, Germany	adult	refuse of army ant Eciton burchellii foreli	EB06	EB06_02	nomadic phase	Costa Rica	Heredia	Canton Sarapiquí	La Selva Biological Station	14-Mar-2013	16:30	Christoph von Beeren, Daniel Kronauer, Griffin Burke, Sebastian Pohl
REFUS021-22	cvb585mist001	BOLD:AES3253	658	OQ173195	0	Arthropoda	Insecta	Coleoptera	Staphylinidae	Paederinae	Lathrobiini	Medonina	Lithocharis cf. discoidalis	morphological ID superseded DNA barcode similarity	Museum of Nature Hamburg, LIB, Germany	adult	refuse of army ant Eciton burchellii foreli	EB11	EB11_01	statary phase	Costa Rica	Heredia	Canton Sarapiquí	La Selva Biological Station	09-Apr-2013	23:30	Christoph von Beeren, Daniel Kronauer, Griffin Burke, Sebastian Pohl
REFUS054-22	cvb117tetr001	NA	NA	NA	3	Arthropoda	Insecta	Coleoptera	Staphylinidae	Paederinae	Lathrobiini	Lithocharis	Lithocharis cf. discoidalis	purely morphological ID, no barcode available	Museum of Nature Hamburg, LIB, Germany	adult	refuse of army ant Eciton burchellii foreli	EB01	EB01_07	nomadic phase	Costa Rica	Heredia	Canton Sarapiquí	La Selva Biological Station	24-Feb-2013	10:30	Christoph von Beeren, Daniel Kronauer, Griffin Burke, Sebastian Pohl
REFUS362-22	cvb234be101	BOLD:AES3253	642	OQ173193	0	Arthropoda	Insecta	Coleoptera	Staphylinidae	Paederinae	Lathrobiini	Medonina	Lithocharis cf. discoidalis	morphological ID superseded DNA barcode similarity	Technical University Darmstadt Insect Collection	adult	refuse of army ant Eciton burchellii foreli	EB05	EB05_03	nomadic phase	Costa Rica	Heredia	Canton Sarapiquí	La Selva Biological Station	08-Mar-2013	15:00	Christoph von Beeren, Daniel Kronauer, Griffin Burke, Sebastian Pohl
REFUS253-22	cvb544_a2	BOLD:AES3253	411	OQ173192	2	Arthropoda	Insecta	Coleoptera	Staphylinidae	Paederinae	Lathrobiini	Lithocharis	Lithocharis cf. discoidalis	morphological ID superseded DNA barcode similarity	Museum of Nature Hamburg, LIB, Germany	adult	refuse of army ant Eciton burchellii foreli	EB09	EB09_01	statary phase	Costa Rica	Heredia	Canton Sarapiquí	La Selva Biological Station	06-Apr-2013	16:00	Christoph von Beeren, Daniel Kronauer, Griffin Burke, Sebastian Pohl
REFUS404-22	cvb285be101	BOLD:AES3253	652	OQ173191	0	Arthropoda	Insecta	Coleoptera	Staphylinidae	Paederinae	Lathrobiini	Medonina	Lithocharis cf. discoidalis	morphological ID superseded DNA barcode similarity	Technical University Darmstadt Insect Collection	adult	refuse of army ant Eciton burchellii foreli	EB03	EB03_02	nomadic phase	Costa Rica	Heredia	Canton Sarapiquí	La Selva Biological Station	13-Mar-2013	01:00	Christoph von Beeren, Daniel Kronauer, Griffin Burke, Sebastian Pohl
REFUS372-22	cvb626be100	BOLD:AES3253	659	OQ173206	0	Arthropoda	Insecta	Coleoptera	Staphylinidae	Paederinae	Lathrobiini	Medonina	Lithocharis cf. discoidalis	morphological ID superseded DNA barcode similarity	Technical University Darmstadt Insect Collection	adult	refuse of army ant Eciton burchellii foreli	EB13	EB13_01	statary phase	Costa Rica	Heredia	Canton Sarapiquí	La Selva Biological Station	24-Mar-2014	17:00	Christoph von Beeren, Daniel Kronauer, Griffin Burke, Sebastian Pohl
REFUS271-22	cvb617_a2	BOLD:AES3253	668	OQ173190	2	Arthropoda	Insecta	Coleoptera	Staphylinidae	Paederinae	Lathrobiini	Lithocharis	Lithocharis cf. discoidalis	morphological ID superseded DNA barcode similarity	Museum of Nature Hamburg, LIB, Germany	adult	refuse of army ant Eciton burchellii foreli	EB13	EB13_01	statary phase	Costa Rica	Heredia	Canton Sarapiquí	La Selva Biological Station	24-Mar-2014	17:00	Christoph von Beeren, Daniel Kronauer, Griffin Burke, Sebastian Pohl
REFUS074-22	cvb227tetr001	BOLD:AES3253	658	OQ173188	0	Arthropoda	Insecta	Coleoptera	Staphylinidae	Paederinae	Lathrobiini	Lithocharis	Lithocharis cf. discoidalis	morphological ID superseded DNA barcode similarity	Museum of Nature Hamburg, LIB, Germany	adult	refuse of army ant Eciton burchellii foreli	EB03	EB03_04	statary phase	Costa Rica	Heredia	Canton Sarapiquí	La Selva Biological Station	09-Mar-2013	19:00-23:03	Christoph von Beeren, Daniel Kronauer, Griffin Burke, Sebastian Pohl
REFUS153-22	cvb052stun004	BOLD:AES3253	658	OQ173187	0	Arthropoda	Insecta	Coleoptera	Staphylinidae	Paederinae	Lathrobiini	Lithocharis	Lithocharis cf. discoidalis	morphological ID superseded DNA barcode similarity	Museum of Nature Hamburg, LIB, Germany	adult	refuse of army ant Eciton burchellii foreli	EB01	EB01_04	nomadic phase	Costa Rica	Heredia	Canton Sarapiquí	La Selva Biological Station	15-Feb-2013	NA	Christoph von Beeren, Daniel Kronauer, Griffin Burke, Sebastian Pohl
REFUS302-22	cvb440_a2	BOLD:AES3253	591	OQ173186	1	Arthropoda	Insecta	Coleoptera	Staphylinidae	Paederinae	Lathrobiini	Lithocharis	Lithocharis cf. discoidalis	morphological ID superseded DNA barcode similarity	Museum of Nature Hamburg, LIB, Germany	adult	refuse of army ant Eciton burchellii foreli	EB10	EB10_02	nomadic phase	Costa Rica	Heredia	Canton Sarapiquí	La Selva Biological Station	25-Mar-2013	17:50	Christoph von Beeren, Daniel Kronauer, Griffin Burke, Sebastian Pohl
REFUS106-22	cvb103mist001	BOLD:AES3253	658	OQ173185	0	Arthropoda	Insecta	Coleoptera	Staphylinidae	Paederinae	Lathrobiini	Lithocharis	Lithocharis cf. discoidalis	morphological ID superseded DNA barcode similarity	Museum of Nature Hamburg, LIB, Germany	adult	refuse of army ant Eciton burchellii foreli	EB01	EB01_05	nomadic phase	Costa Rica	Heredia	Canton Sarapiquí	La Selva Biological Station	19-Feb-2013	NA	Christoph von Beeren, Daniel Kronauer, Griffin Burke, Sebastian Pohl
REFUS315-22	cvb441_a1	BOLD:AES3253	657	OQ173184	2	Arthropoda	Insecta	Coleoptera	Staphylinidae	Paederinae	Lathrobiini	Lithocharis	Lithocharis cf. discoidalis	morphological ID superseded DNA barcode similarity	Museum of Nature Hamburg, LIB, Germany	adult	refuse of army ant Eciton burchellii foreli	EB10	EB10_02	nomadic phase	Costa Rica	Heredia	Canton Sarapiquí	La Selva Biological Station	25-Mar-2013	17:50	Christoph von Beeren, Daniel Kronauer, Griffin Burke, Sebastian Pohl
REFUS197-22	cvb295stun003	BOLD:AES3253	652	OQ173183	0	Arthropoda	Insecta	Coleoptera	Staphylinidae	Paederinae	Lathrobiini	Lithocharis	Lithocharis cf. discoidalis	morphological ID superseded DNA barcode similarity	Technical University Darmstadt Insect Collection	adult	refuse of army ant Eciton burchellii foreli	EB07	EB07_01	statary phase	Costa Rica	Heredia	Canton Sarapiquí	La Selva Biological Station	14-Mar-2013	NA	Christoph von Beeren, Daniel Kronauer, Griffin Burke, Sebastian Pohl
REFUS273-22	cvb617_a4	BOLD:AES3253	659	OQ173181	2	Arthropoda	Insecta	Coleoptera	Staphylinidae	Paederinae	Lathrobiini	Lithocharis	Lithocharis cf. discoidalis	morphological ID superseded DNA barcode similarity	Museum of Nature Hamburg, LIB, Germany	adult	refuse of army ant Eciton burchellii foreli	EB13	EB13_01	statary phase	Costa Rica	Heredia	Canton Sarapiquí	La Selva Biological Station	24-Mar-2014	17:00	Christoph von Beeren, Daniel Kronauer, Griffin Burke, Sebastian Pohl
REFUS125-22	cvb227unst002	BOLD:AES3253	658	OQ173180	0	Arthropoda	Insecta	Coleoptera	Staphylinidae	Paederinae	Lathrobiini	Lithocharis	Lithocharis cf. discoidalis	morphological ID superseded DNA barcode similarity	Museum of Nature Hamburg, LIB, Germany	adult	refuse of army ant Eciton burchellii foreli	EB03	EB03_04	statary phase	Costa Rica	Heredia	Canton Sarapiquí	La Selva Biological Station	09-Mar-2013	15:00	Christoph von Beeren, Daniel Kronauer, Griffin Burke, Sebastian Pohl
REFUS148-22	cvb377stun003	BOLD:AES3253	658	OQ173178	0	Arthropoda	Insecta	Coleoptera	Staphylinidae	Paederinae	Lathrobiini	Lithocharis	Lithocharis cf. discoidalis	morphological ID superseded DNA barcode similarity	Museum of Nature Hamburg, LIB, Germany	adult	refuse of army ant Eciton burchellii foreli	EB03	EB03_05	nomadic phase	Costa Rica	Heredia	Canton Sarapiquí	La Selva Biological Station	17-Mar-2013	16:00	Christoph von Beeren, Daniel Kronauer, Griffin Burke, Sebastian Pohl
REFUS064-22	cvb560bela003	BOLD:AEV1341	658	OQ173211	4	Arthropoda	Insecta	Coleoptera	Staphylinidae	Paederinae	Lathrobiini	Lithocharis	Lithocharis CVB05	DNA barcode	Museum of Nature Hamburg, LIB, Germany	larva	refuse of army ant Eciton burchellii foreli	EB10	EB10_03	nomadic phase	Costa Rica	Heredia	Canton Sarapiquí	La Selva Biological Station	27-Mar-2013	17:50	Christoph von Beeren, Daniel Kronauer, Griffin Burke, Sebastian Pohl
REFUS032-22	cvb567labr001	BOLD:AEV1341	658	OQ173210	0	Arthropoda	Insecta	Coleoptera	Staphylinidae	Paederinae	Lathrobiini	Lithocharis	Lithocharis CVB05	morphological ID superseded DNA barcode similarity	Museum of Nature Hamburg, LIB, Germany	adult	refuse of army ant Eciton hamatum	EH10	EH10_01	nomadic phase	Costa Rica	Heredia	Canton Sarapiquí	La Selva Biological Station	07-Apr-2013	21:30	Christoph von Beeren, Daniel Kronauer, Griffin Burke, Sebastian Pohl
REFUS118-22	cvb228stla004	BOLD:AEV1341	658	OQ173201	1	Arthropoda	Insecta	Coleoptera	Staphylinidae	Paederinae	Lathrobiini	Lithocharis	Lithocharis CVB05	DNA barcode	Museum of Nature Hamburg, LIB, Germany	larva	refuse of army ant Eciton burchellii foreli	EB03	EB03_04	statary phase	Costa Rica	Heredia	Canton Sarapiquí	La Selva Biological Station	09-Mar-2013	15:00	Christoph von Beeren, Daniel Kronauer, Griffin Burke, Sebastian Pohl
REFUS124-22	cvb227unst001	BOLD:AEV1341	658	OQ173200	0	Arthropoda	Insecta	Coleoptera	Staphylinidae	Paederinae	Lathrobiini	Lithocharis	Lithocharis CVB05	morphological ID superseded DNA barcode similarity	Technical University Darmstadt Insect Collection	adult	refuse of army ant Eciton burchellii foreli	EB03	EB03_04	statary phase	Costa Rica	Heredia	Canton Sarapiquí	La Selva Biological Station	09-Mar-2013	15:00	Christoph von Beeren, Daniel Kronauer, Griffin Burke, Sebastian Pohl
REFUS007-22	cvb172grst001	BOLD:AEV1341	658	OQ173196	0	Arthropoda	Insecta	Coleoptera	Staphylinidae	Paederinae	Lathrobiini	Lithocharis	Lithocharis CVB05	morphological ID superseded DNA barcode similarity	Museum of Nature Hamburg, LIB, Germany	adult	refuse of army ant Eciton burchellii foreli	EB05	EB05_01	nomadic phase	Costa Rica	Heredia	Canton Sarapiquí	La Selva Biological Station	02-Mar-2013	19:00	Christoph von Beeren, Daniel Kronauer, Griffin Burke, Sebastian Pohl
REFUS081-22	cvb044stun002	BOLD:AEV1341	658	OQ173194	0	Arthropoda	Insecta	Coleoptera	Staphylinidae	Paederinae	Lathrobiini	Lithocharis	Lithocharis CVB05	morphological ID superseded DNA barcode similarity	Technical University Darmstadt Insect Collection	adult	refuse of army ant Eciton burchellii foreli	EB01	EB01_02	nomadic phase	Costa Rica	Heredia	Canton Sarapiquí	La Selva Biological Station	13-Feb-2013	NA	Christoph von Beeren, Daniel Kronauer, Griffin Burke, Sebastian Pohl
REFUS259-22	cvb388_a1	BOLD:AEV1341	414	OQ173207	3	Arthropoda	Insecta	Coleoptera	Staphylinidae	Paederinae	Lathrobiini	Lithocharis	Lithocharis CVB05	morphological ID superseded DNA barcode similarity	Technical University Darmstadt Insect Collection	adult	refuse of army ant Eciton burchellii foreli	EB08	EB08_01	nomadic phase	Costa Rica	Heredia	Canton Sarapiquí	La Selva Biological Station	17-Mar-2013	16:00	Christoph von Beeren, Daniel Kronauer, Griffin Burke, Sebastian Pohl
REFUS055-22	cvb117tetr002	BOLD:AER9837	658	OQ173177	0	Arthropoda	Insecta	Coleoptera	Staphylinidae	Paederinae	Lathrobiini	Lithocharis	Lithocharis CVB07	morphological ID superseded DNA barcode similarity	Museum of Nature Hamburg, LIB, Germany	adult	refuse of army ant Eciton burchellii foreli	EB01	EB01_07	nomadic phase	Costa Rica	Heredia	Canton Sarapiquí	La Selva Biological Station	24-Feb-2013	10:30	Christoph von Beeren, Daniel Kronauer, Griffin Burke, Sebastian Pohl
REFUS301-22	cvb440_a1	BOLD:AEU8846	626	OQ173205	3	Arthropoda	Insecta	Coleoptera	Staphylinidae	Paederinae	Lathrobiini	Lithocharis	Lithocharis CVB08	morphological ID superseded DNA barcode similarity	Museum of Nature Hamburg, LIB, Germany	adult	refuse of army ant Eciton burchellii foreli	EB10	EB10_02	nomadic phase	Costa Rica	Heredia	Canton Sarapiquí	La Selva Biological Station	25-Mar-2013	17:50	Christoph von Beeren, Daniel Kronauer, Griffin Burke, Sebastian Pohl
REFUS338-22	cvb239_a1	BOLD:AEU8846	654	OQ173202	0	Arthropoda	Insecta	Coleoptera	Staphylinidae	Paederinae	Lathrobiini	Lithocharis	Lithocharis CVB08	morphological ID superseded DNA barcode similarity	Museum of Nature Hamburg, LIB, Germany	adult	refuse of army ant Eciton burchellii foreli	EB05	EB05_03	nomadic phase	Costa Rica	Heredia	Canton Sarapiquí	La Selva Biological Station	08-Mar-2013	15:00	Christoph von Beeren, Daniel Kronauer, Griffin Burke, Sebastian Pohl
REFUS235-22	cvb393_l5	BOLD:AEU8846	658	OQ173197	2	Arthropoda	Insecta	Coleoptera	Staphylinidae	Paederinae	Lathrobiini	Lithocharis	Lithocharis CVB08	DNA barcode	Museum of Nature Hamburg, LIB, Germany	larva	refuse of army ant Eciton burchellii foreli	EB04	EB04_01	statary phase	Costa Rica	Heredia	Canton Sarapiquí	La Selva Biological Station	19-Mar-2013	15:00	Christoph von Beeren, Daniel Kronauer, Griffin Burke, Sebastian Pohl
REFUS134-22	cvb377stun002	BOLD:AEV7710	658	OQ173204	2	Arthropoda	Insecta	Coleoptera	Staphylinidae	Paederinae	Lathrobiini	Medonina	Medonina CVB52	morphological ID superseded DNA barcode similarity	Museum of Nature Hamburg, LIB, Germany	adult	refuse of army ant Eciton burchellii foreli	EB03	EB03_05	nomadic phase	Costa Rica	Heredia	Canton Sarapiquí	La Selva Biological Station	17-Mar-2013	16:00	Christoph von Beeren, Daniel Kronauer, Griffin Burke, Sebastian Pohl
REFUS137-22	cvb228stla009	BOLD:AEF2731	658	OQ173189	1	Arthropoda	Insecta	Coleoptera	Staphylinidae	Paederinae	Lathrobiini	Medonina	Medonina CVB53	DNA barcode	Museum of Nature Hamburg, LIB, Germany	larva	refuse of army ant Eciton burchellii foreli	EB03	EB03_04	statary phase	Costa Rica	Heredia	Canton Sarapiquí	La Selva Biological Station	09-Mar-2013	15:00	Christoph von Beeren, Daniel Kronauer, Griffin Burke, Sebastian Pohl
REFUS266-22	cvb616_a2	BOLD:AEF2731	591	OQ173182	3	Arthropoda	Insecta	Coleoptera	Staphylinidae	Paederinae	Lathrobiini	Medonina	Medonina CVB53	morphological ID superseded DNA barcode similarity	Museum of Nature Hamburg, LIB, Germany	adult	refuse of army ant Eciton burchellii foreli	EB13	EB13_01	statary phase	Costa Rica	Heredia	Canton Sarapiquí	La Selva Biological Station	24-Mar-2014	17:00	Christoph von Beeren, Daniel Kronauer, Griffin Burke, Sebastian Pohl
REFUS229-22	cvb393_a2	BOLD:AEF2731	649	OQ173179	5	Arthropoda	Insecta	Coleoptera	Staphylinidae	Paederinae	Lathrobiini	Medonina	Medonina CVB53	morphological ID superseded DNA barcode similarity	Museum of Nature Hamburg, LIB, Germany	adult	refuse of army ant Eciton burchellii foreli	EB04	EB04_01	statary phase	Costa Rica	Heredia	Canton Sarapiquí	La Selva Biological Station	19-Mar-2013	15:00	Christoph von Beeren, Daniel Kronauer, Griffin Burke, Sebastian Pohl
REFUS373-22	cvb617be100	BOLD:AEU8501	627	OQ173235	0	Arthropoda	Insecta	Coleoptera	Staphylinidae	Aleocharinae	False_Lomechusini	Meronera	Meronera CVB42	morphological ID superseded DNA barcode similarity	Technical University Darmstadt Insect Collection	adult	refuse of army ant Eciton burchellii foreli	EB13	EB13_01	statary phase	Costa Rica	Heredia	Canton Sarapiquí	La Selva Biological Station	24-Mar-2014	17:00	Christoph von Beeren, Daniel Kronauer, Griffin Burke, Sebastian Pohl
REFUS093-22	cvb055stla002	BOLD:AEU8501	658	OQ173233	2	Arthropoda	Insecta	Coleoptera	Staphylinidae	Aleocharinae	False_Lomechusini	Meronera	Meronera CVB42	DNA barcode	Technical University Darmstadt Insect Collection	larva	refuse of army ant Eciton burchellii foreli	EB01	EB01_03	nomadic phase	Costa Rica	Heredia	Canton Sarapiquí	La Selva Biological Station	14-Feb-2013	NA	Christoph von Beeren, Daniel Kronauer, Griffin Burke, Sebastian Pohl
REFUS096-22	cvb055stla003	BOLD:AEU8501	658	OQ173229	2	Arthropoda	Insecta	Coleoptera	Staphylinidae	Aleocharinae	False_Lomechusini	Meronera	Meronera CVB42	DNA barcode	Technical University Darmstadt Insect Collection	larva	refuse of army ant Eciton burchellii foreli	EB01	EB01_03	nomadic phase	Costa Rica	Heredia	Canton Sarapiquí	La Selva Biological Station	14-Feb-2013	NA	Christoph von Beeren, Daniel Kronauer, Griffin Burke, Sebastian Pohl
REFUS052-22	cvb560bela002	BOLD:AEU8501	658	OQ173241	3	Arthropoda	Insecta	Coleoptera	Staphylinidae	Aleocharinae	False_Lomechusini	Meronera	Meronera CVB42	DNA barcode	Technical University Darmstadt Insect Collection	larva	refuse of army ant Eciton burchellii foreli	EB10	EB10_03	nomadic phase	Costa Rica	Heredia	Canton Sarapiquí	La Selva Biological Station	27-Mar-2013	17:50	Christoph von Beeren, Daniel Kronauer, Griffin Burke, Sebastian Pohl
REFUS181-22	cvb008stun001	BOLD:AEU8501	652	OQ173240	0	Arthropoda	Insecta	Coleoptera	Staphylinidae	Aleocharinae	False_Lomechusini	Meronera	Meronera CVB42	morphological ID superseded DNA barcode similarity	Technical University Darmstadt Insect Collection	adult	refuse of army ant Eciton burchellii foreli	EB02	EB02_01	nomadic phase	Costa Rica	Heredia	Canton Sarapiquí	La Selva Biological Station	08-Feb-2013	23:15	Christoph von Beeren, Daniel Kronauer, Griffin Burke, Sebastian Pohl
REFUS097-22	cvb055stla004	BOLD:AEU8501	658	OQ173238	2	Arthropoda	Insecta	Coleoptera	Staphylinidae	Aleocharinae	False_Lomechusini	Meronera	Meronera CVB42	DNA barcode	Technical University Darmstadt Insect Collection	larva	refuse of army ant Eciton burchellii foreli	EB01	EB01_03	nomadic phase	Costa Rica	Heredia	Canton Sarapiquí	La Selva Biological Station	14-Feb-2013	NA	Christoph von Beeren, Daniel Kronauer, Griffin Burke, Sebastian Pohl
REFUS110-22	cvb103stla001	BOLD:AEU8501	658	OQ173242	0	Arthropoda	Insecta	Coleoptera	Staphylinidae	Aleocharinae	False_Lomechusini	Meronera	Meronera CVB42	DNA barcode	Technical University Darmstadt Insect Collection	larva	refuse of army ant Eciton burchellii foreli	EB01	EB01_05	nomadic phase	Costa Rica	Heredia	Canton Sarapiquí	La Selva Biological Station	19-Feb-2013	NA	Christoph von Beeren, Daniel Kronauer, Griffin Burke, Sebastian Pohl
REFUS087-22	cvb044stla001	BOLD:AEU8501	658	OQ173244	0	Arthropoda	Insecta	Coleoptera	Staphylinidae	Aleocharinae	False_Lomechusini	Meronera	Meronera CVB42	DNA barcode	Technical University Darmstadt Insect Collection	larva	refuse of army ant Eciton burchellii foreli	EB01	EB01_02	nomadic phase	Costa Rica	Heredia	Canton Sarapiquí	La Selva Biological Station	13-Feb-2013	NA	Christoph von Beeren, Daniel Kronauer, Griffin Burke, Sebastian Pohl
REFUS278-22	cvb785_786_l1	BOLD:AEU8501	646	OQ173236	2	Arthropoda	Insecta	Coleoptera	Staphylinidae	Aleocharinae	False_Lomechusini	Meronera	Meronera CVB42	DNA barcode	Technical University Darmstadt Insect Collection	larva	refuse of army ant Eciton burchellii foreli	EB20	EB20_01	nomadic phase	Costa Rica	Heredia	Canton Sarapiquí	La Selva Biological Station	17-Oct-2015	20:00	Christoph von Beeren, Daniel Kronauer, Griffin Burke, Sebastian Pohl
REFUS395-22	cvb305bela101	BOLD:AEU8501	396	OQ173243	0	Arthropoda	Insecta	Coleoptera	Staphylinidae	Aleocharinae	False_Lomechusini	Meronera	Meronera CVB42	DNA barcode	Technical University Darmstadt Insect Collection	larva	refuse of army ant Eciton burchellii foreli	EB06	EB06_01	nomadic phase	Costa Rica	Heredia	Canton Sarapiquí	La Selva Biological Station	12-Mar-2013	16:30	Christoph von Beeren, Daniel Kronauer, Griffin Burke, Sebastian Pohl
REFUS092-22	cvb055stla001	BOLD:AEU8501	658	OQ173234	2	Arthropoda	Insecta	Coleoptera	Staphylinidae	Aleocharinae	False_Lomechusini	Meronera	Meronera CVB42	DNA barcode	Technical University Darmstadt Insect Collection	larva	refuse of army ant Eciton burchellii foreli	EB01	EB01_03	nomadic phase	Costa Rica	Heredia	Canton Sarapiquí	La Selva Biological Station	14-Feb-2013	NA	Christoph von Beeren, Daniel Kronauer, Griffin Burke, Sebastian Pohl
REFUS402-22	cvb305bela106	BOLD:AEU8501	654	OQ173237	0	Arthropoda	Insecta	Coleoptera	Staphylinidae	Aleocharinae	False_Lomechusini	Meronera	Meronera CVB42	DNA barcode	Technical University Darmstadt Insect Collection	larva	refuse of army ant Eciton burchellii foreli	EB06	EB06_01	nomadic phase	Costa Rica	Heredia	Canton Sarapiquí	La Selva Biological Station	12-Mar-2013	16:30	Christoph von Beeren, Daniel Kronauer, Griffin Burke, Sebastian Pohl
REFUS299-22	cvb425_l2	BOLD:AEU8501	537	OQ173232	2	Arthropoda	Insecta	Coleoptera	Staphylinidae	Aleocharinae	False_Lomechusini	Meronera	Meronera CVB42	DNA barcode	Technical University Darmstadt Insect Collection	larva	refuse of army ant Eciton burchellii foreli	EB10	EB10_01	nomadic phase	Costa Rica	Heredia	Canton Sarapiquí	La Selva Biological Station	23-Mar-2013	01:30	Christoph von Beeren, Daniel Kronauer, Griffin Burke, Sebastian Pohl
REFUS100-22	cvb055stla006	BOLD:AEU8501	658	OQ173231	2	Arthropoda	Insecta	Coleoptera	Staphylinidae	Aleocharinae	False_Lomechusini	Meronera	Meronera CVB42	DNA barcode	Technical University Darmstadt Insect Collection	larva	refuse of army ant Eciton burchellii foreli	EB01	EB01_03	nomadic phase	Costa Rica	Heredia	Canton Sarapiquí	La Selva Biological Station	14-Feb-2013	NA	Christoph von Beeren, Daniel Kronauer, Griffin Burke, Sebastian Pohl
REFUS073-22	cvb282bela001	BOLD:AEU8501	658	OQ173230	2	Arthropoda	Insecta	Coleoptera	Staphylinidae	Aleocharinae	False_Lomechusini	Meronera	Meronera CVB42	DNA barcode	Technical University Darmstadt Insect Collection	larva	refuse of army ant Eciton burchellii foreli	EB06	EB06_01	nomadic phase	Costa Rica	Heredia	Canton Sarapiquí	La Selva Biological Station	12-Mar-2013	15:00	Christoph von Beeren, Daniel Kronauer, Griffin Burke, Sebastian Pohl
REFUS348-22	cvb233_l1	NA	278	OQ173239	2	Arthropoda	Insecta	Coleoptera	Staphylinidae	Aleocharinae	False_Lomechusini	Meronera	Meronera CVB42	DNA barcode	Technical University Darmstadt Insect Collection	larva	refuse of army ant Eciton burchellii foreli	EB05	EB05_03	nomadic phase	Costa Rica	Heredia	Canton Sarapiquí	La Selva Biological Station	08-Mar-2013	15:00	Christoph von Beeren, Daniel Kronauer, Griffin Burke, Sebastian Pohl
REFUS014-22	cvb458mist001	BOLD:ACZ5568	658	OQ173246	1	Arthropoda	Insecta	Coleoptera	Staphylinidae	Aleocharinae	False_Lomechusini	Myrmedonota	Myrmedonota CVB38	DNA barcode	Technical University Darmstadt Insect Collection	adult	refuse of army ant Eciton hamatum	EH08	EH08_01	nomadic phase	Costa Rica	Heredia	Canton Sarapiquí	La Selva Biological Station	29-Mar-2013	21:50	Christoph von Beeren, Daniel Kronauer, Griffin Burke, Sebastian Pohl
REFUS291-22	cvb527_a2	BOLD:ACZ5568	629	OQ173245	2	Arthropoda	Insecta	Coleoptera	Staphylinidae	Aleocharinae	False_Lomechusini	Myrmedonota	Myrmedonota CVB38	DNA barcode	Technical University Darmstadt Insect Collection	adult	refuse of army ant Eciton hamatum	EH09	EH09_01	nomadic phase	Costa Rica	Heredia	Canton Sarapiquí	La Selva Biological Station	05-Apr-2013	16:00	Christoph von Beeren, Daniel Kronauer, Griffin Burke, Sebastian Pohl
REFUS034-22	cvb567mist001	BOLD:AEQ9412	609	OQ173247	1	Arthropoda	Insecta	Coleoptera	Staphylinidae	Aleocharinae	False_Lomechusini	Myrmedonota	Myrmedonota CVB39	DNA barcode	Technical University Darmstadt Insect Collection	adult	refuse of army ant Eciton hamatum	EH10	EH10_01	nomadic phase	Costa Rica	Heredia	Canton Sarapiquí	La Selva Biological Station	07-Apr-2013	21:30	Christoph von Beeren, Daniel Kronauer, Griffin Burke, Sebastian Pohl
REFUS409-22	cvb281be100	BOLD:AEQ9412	417	OQ173248	0	Arthropoda	Insecta	Coleoptera	Staphylinidae	Aleocharinae	False_Lomechusini	Myrmedonota	Myrmedonota CVB39	DNA barcode	Technical University Darmstadt Insect Collection	adult	refuse of army ant Eciton burchellii foreli	EB06	EB06_01	nomadic phase	Costa Rica	Heredia	Canton Sarapiquí	La Selva Biological Station	12-Mar-2013	15:00	Christoph von Beeren, Daniel Kronauer, Griffin Burke, Sebastian Pohl
REFUS056-22	cvb117smst001	BOLD:AEN5111	658	OQ173250	1	Arthropoda	Insecta	Coleoptera	Staphylinidae	Aleocharinae	False_Lomechusini	Myrmedonota	Myrmedonota CVB41	DNA barcode	Technical University Darmstadt Insect Collection	adult	refuse of army ant Eciton burchellii foreli	EB01	EB01_07	nomadic phase	Costa Rica	Heredia	Canton Sarapiquí	La Selva Biological Station	24-Feb-2013	10:30	Christoph von Beeren, Daniel Kronauer, Griffin Burke, Sebastian Pohl
REFUS292-22	cvb527_a3	BOLD:AEN5111	643	OQ173258	2	Arthropoda	Insecta	Coleoptera	Staphylinidae	Aleocharinae	False_Lomechusini	Myrmedonota	Myrmedonota CVB41	DNA barcode	Technical University Darmstadt Insect Collection	adult	refuse of army ant Eciton hamatum	EH09	EH09_01	nomadic phase	Costa Rica	Heredia	Canton Sarapiquí	La Selva Biological Station	05-Apr-2013	16:00	Christoph von Beeren, Daniel Kronauer, Griffin Burke, Sebastian Pohl
REFUS006-22	cvb172smst001	BOLD:AEN5111	658	OQ173260	1	Arthropoda	Insecta	Coleoptera	Staphylinidae	Aleocharinae	False_Lomechusini	Myrmedonota	Myrmedonota CVB41	DNA barcode	Technical University Darmstadt Insect Collection	adult	refuse of army ant Eciton burchellii foreli	EB05	EB05_01	nomadic phase	Costa Rica	Heredia	Canton Sarapiquí	La Selva Biological Station	02-Mar-2013	19:00	Christoph von Beeren, Daniel Kronauer, Griffin Burke, Sebastian Pohl
REFUS360-22	cvb003be105	BOLD:AEN5111	401	OQ173249	0	Arthropoda	Insecta	Coleoptera	Staphylinidae	Aleocharinae	False_Lomechusini	Myrmedonota	Myrmedonota CVB41	DNA barcode	Technical University Darmstadt Insect Collection	adult	refuse of army ant Eciton burchellii foreli	EB02	EB02_01	nomadic phase	Costa Rica	Heredia	Canton Sarapiquí	La Selva Biological Station	07-Feb-2013	NA	Christoph von Beeren, Daniel Kronauer, Griffin Burke, Sebastian Pohl
REFUS216-22	cvb787stun009	BOLD:AEN5111	663	OQ173259	0	Arthropoda	Insecta	Coleoptera	Staphylinidae	Aleocharinae	False_Lomechusini	Myrmedonota	Myrmedonota CVB41	DNA barcode	Technical University Darmstadt Insect Collection	adult	refuse of army ant Eciton burchellii foreli	EB20	EB20_01	nomadic phase	Costa Rica	Heredia	Canton Sarapiquí	La Selva Biological Station	17-Oct-2015	20:00	Christoph von Beeren, Daniel Kronauer, Griffin Burke, Sebastian Pohl
REFUS332-22	cvb301_a7	BOLD:AEN5111	595	OQ173261	0	Arthropoda	Insecta	Coleoptera	Staphylinidae	Aleocharinae	False_Lomechusini	Myrmedonota	Myrmedonota CVB41	DNA barcode	Technical University Darmstadt Insect Collection	adult	refuse of army ant Eciton burchellii foreli	EB06	EB06_02	nomadic phase	Costa Rica	Heredia	Canton Sarapiquí	La Selva Biological Station	14-Mar-2013	16:30	Christoph von Beeren, Daniel Kronauer, Griffin Burke, Sebastian Pohl
REFUS361-22	cvb234be100	BOLD:AEN5111	666	OQ173252	0	Arthropoda	Insecta	Coleoptera	Staphylinidae	Aleocharinae	False_Lomechusini	Myrmedonota	Myrmedonota CVB41	DNA barcode	Technical University Darmstadt Insect Collection	adult	refuse of army ant Eciton burchellii foreli	EB05	EB05_03	nomadic phase	Costa Rica	Heredia	Canton Sarapiquí	La Selva Biological Station	08-Mar-2013	15:00	Christoph von Beeren, Daniel Kronauer, Griffin Burke, Sebastian Pohl
REFUS182-22	cvb008stun002	BOLD:AEN5111	662	OQ173253	0	Arthropoda	Insecta	Coleoptera	Staphylinidae	Aleocharinae	False_Lomechusini	Myrmedonota	Myrmedonota CVB41	DNA barcode	Technical University Darmstadt Insect Collection	adult	refuse of army ant Eciton burchellii foreli	EB02	EB02_01	nomadic phase	Costa Rica	Heredia	Canton Sarapiquí	La Selva Biological Station	08-Feb-2013	23:15	Christoph von Beeren, Daniel Kronauer, Griffin Burke, Sebastian Pohl
REFUS419-22	cvb207be102	BOLD:AEN5111	420	OQ173254	0	Arthropoda	Insecta	Coleoptera	Staphylinidae	Aleocharinae	False_Lomechusini	Myrmedonota	Myrmedonota CVB41	DNA barcode	Technical University Darmstadt Insect Collection	adult	refuse of army ant Eciton burchellii foreli	EB05	EB05_04	nomadic phase	Costa Rica	Heredia	Canton Sarapiquí	La Selva Biological Station	03-Mar-2013	NA	Christoph von Beeren, Daniel Kronauer, Griffin Burke, Sebastian Pohl
REFUS385-22	cvb388be101	BOLD:AEN5111	388	OQ173255	0	Arthropoda	Insecta	Coleoptera	Staphylinidae	Aleocharinae	False_Lomechusini	Myrmedonota	Myrmedonota CVB41	DNA barcode	Technical University Darmstadt Insect Collection	adult	refuse of army ant Eciton burchellii foreli	EB08	EB08_01	nomadic phase	Costa Rica	Heredia	Canton Sarapiquí	La Selva Biological Station	17-Mar-2013	16:00	Christoph von Beeren, Daniel Kronauer, Griffin Burke, Sebastian Pohl
REFUS107-22	cvb103smst001	BOLD:AEN5111	610	OQ173257	0	Arthropoda	Insecta	Coleoptera	Staphylinidae	Aleocharinae	False_Lomechusini	Myrmedonota	Myrmedonota CVB41	DNA barcode	Technical University Darmstadt Insect Collection	adult	refuse of army ant Eciton burchellii foreli	EB01	EB01_05	nomadic phase	Costa Rica	Heredia	Canton Sarapiquí	La Selva Biological Station	19-Feb-2013	NA	Christoph von Beeren, Daniel Kronauer, Griffin Burke, Sebastian Pohl
REFUS213-22	cvb787stun006	BOLD:AEN5111	658	OQ173251	0	Arthropoda	Insecta	Coleoptera	Staphylinidae	Aleocharinae	False_Lomechusini	Myrmedonota	Myrmedonota CVB41	DNA barcode	Technical University Darmstadt Insect Collection	adult	refuse of army ant Eciton burchellii foreli	EB20	EB20_01	nomadic phase	Costa Rica	Heredia	Canton Sarapiquí	La Selva Biological Station	17-Oct-2015	20:00	Christoph von Beeren, Daniel Kronauer, Griffin Burke, Sebastian Pohl
REFUS076-22	cvb044tetr001	BOLD:AEN5111	658	OQ173256	0	Arthropoda	Insecta	Coleoptera	Staphylinidae	Aleocharinae	False_Lomechusini	Myrmedonota	Myrmedonota CVB41	DNA barcode	Technical University Darmstadt Insect Collection	adult	refuse of army ant Eciton burchellii foreli	EB01	EB01_02	nomadic phase	Costa Rica	Heredia	Canton Sarapiquí	La Selva Biological Station	13-Feb-2013	NA	Christoph von Beeren, Daniel Kronauer, Griffin Burke, Sebastian Pohl
REFUS020-22	cvb101stsm002	BOLD:AEV9282	658	OQ173262	1	Arthropoda	Insecta	Coleoptera	Staphylinidae	Aleocharinae	False_Lomechusini	Myrmedonota	Myrmedonota CVB45	DNA barcode	Technical University Darmstadt Insect Collection	adult	refuse of army ant Eciton burchellii foreli	EB01	EB01_05	nomadic phase	Costa Rica	Heredia	Canton Sarapiquí	La Selva Biological Station	19-Feb-2013	NA	Christoph von Beeren, Daniel Kronauer, Griffin Burke, Sebastian Pohl
REFUS098-22	cvb055stla005	BOLD:AEV9282	619	OQ173264	2	Arthropoda	Insecta	Coleoptera	Staphylinidae	Aleocharinae	False_Lomechusini	Myrmedonota	Myrmedonota CVB45	DNA barcode	Technical University Darmstadt Insect Collection	larva	refuse of army ant Eciton burchellii foreli	EB01	EB01_03	nomadic phase	Costa Rica	Heredia	Canton Sarapiquí	La Selva Biological Station	14-Feb-2013	NA	Christoph von Beeren, Daniel Kronauer, Griffin Burke, Sebastian Pohl
REFUS318-22	cvb441_a4	BOLD:AEV9282	314	OQ173263	3	Arthropoda	Insecta	Coleoptera	Staphylinidae	Aleocharinae	False_Lomechusini	Myrmedonota	Myrmedonota CVB45	DNA barcode	Technical University Darmstadt Insect Collection	adult	refuse of army ant Eciton burchellii foreli	EB10	EB10_02	nomadic phase	Costa Rica	Heredia	Canton Sarapiquí	La Selva Biological Station	25-Mar-2013	17:50	Christoph von Beeren, Daniel Kronauer, Griffin Burke, Sebastian Pohl
ECIMY1566-20	cvb569_l1	BOLD:AEF6017	575	MW535928	4	Arthropoda	Insecta	Coleoptera	Staphylinidae	Aleocharinae	False_Lomechusini	Myrmedonota	Myrmedonota CVB69	DNA barcode	Technical University Darmstadt Insect Collection	larva	refuse of army ant Eciton hamatum	EH10	EH10_01	nomadic phase	Costa Rica	Heredia	Canton Sarapiquí	La Selva Biological Station	07-Apr-2013	21:30	Christoph von Beeren, Daniel Kronauer, Griffin Burke, Sebastian Pohl
REFUS192-22	cvb008tibl006	NA	NA	NA	0	Arthropoda	Insecta	Coleoptera	Staphylinidae	Tachyporinae	Tachyporini	Coproporus	NA	purely morphological ID, no barcode available	Technical University Darmstadt Insect Collection	adult	refuse of army ant Eciton burchellii foreli	EB02	EB02_01	nomadic phase	Costa Rica	Heredia	Canton Sarapiquí	La Selva Biological Station	08-Feb-2013	23:15	Christoph von Beeren, Daniel Kronauer, Griffin Burke, Sebastian Pohl
REFUS047-22	cvb170stla005	NA	NA	NA	4	Arthropoda	Insecta	Coleoptera	Staphylinidae	NA	NA	NA	NA	purely morphological ID, no barcode available	Technical University Darmstadt Insect Collection	larva	refuse of army ant Eciton burchellii foreli	EB03	EB03_04	statary phase	Costa Rica	Heredia	Canton Sarapiquí	La Selva Biological Station	01-Mar-2013	NA	Christoph von Beeren, Daniel Kronauer, Griffin Burke, Sebastian Pohl
REFUS434-22	cvb515be113	NA	NA	NA	0	Arthropoda	Insecta	Coleoptera	NA	NA	NA	NA	NA	purely morphological ID, no barcode available	Technical University Darmstadt Insect Collection	adult	refuse of army ant Eciton burchellii foreli	EB11	EB11_01	statary phase	Costa Rica	Heredia	Canton Sarapiquí	La Selva Biological Station	04-Apr-2013	23:30	Christoph von Beeren, Daniel Kronauer, Griffin Burke, Sebastian Pohl
REFUS039-22	cvb121stla004	NA	NA	NA	0	Arthropoda	Insecta	Coleoptera	Staphylinidae	NA	NA	NA	NA	purely morphological ID, no barcode available	Technical University Darmstadt Insect Collection	larva	refuse of army ant Eciton burchellii foreli	EB03	EB03_04	statary phase	Costa Rica	Heredia	Canton Sarapiquí	La Selva Biological Station	26-Feb-2013	10:00	Christoph von Beeren, Daniel Kronauer, Griffin Burke, Sebastian Pohl
REFUS204-22	cvb295tibl002	NA	NA	NA	0	Arthropoda	Insecta	Coleoptera	Staphylinidae	Tachyporinae	Tachyporini	Coproporus	NA	purely morphological ID, no barcode available	Technical University Darmstadt Insect Collection	adult	refuse of army ant Eciton burchellii foreli	EB07	EB07_01	statary phase	Costa Rica	Heredia	Canton Sarapiquí	La Selva Biological Station	14-Mar-2013	NA	Christoph von Beeren, Daniel Kronauer, Griffin Burke, Sebastian Pohl
REFUS135-22	cvb377tibl001	NA	NA	NA	0	Arthropoda	Insecta	Coleoptera	Staphylinidae	Tachyporinae	Tachyporini	Coproporus	NA	purely morphological ID, no barcode available	Technical University Darmstadt Insect Collection	adult	refuse of army ant Eciton burchellii foreli	EB03	EB03_05	nomadic phase	Costa Rica	Heredia	Canton Sarapiquí	La Selva Biological Station	17-Mar-2013	16:00	Christoph von Beeren, Daniel Kronauer, Griffin Burke, Sebastian Pohl
REFUS065-22	cvb299stla002	NA	NA	NA	4	Arthropoda	Insecta	Coleoptera	Staphylinidae	NA	NA	NA	NA	purely morphological ID, no barcode available	Technical University Darmstadt Insect Collection	larva	refuse of army ant Eciton burchellii foreli	EB01	EB01_09	statary phase	Costa Rica	Heredia	Canton Sarapiquí	La Selva Biological Station	14-Mar-2013	16:00	Christoph von Beeren, Daniel Kronauer, Griffin Burke, Sebastian Pohl
REFUS441-22	cvb515be120	NA	NA	NA	0	Arthropoda	Insecta	Coleoptera	NA	NA	NA	NA	NA	purely morphological ID, no barcode available	Technical University Darmstadt Insect Collection	adult	refuse of army ant Eciton burchellii foreli	EB11	EB11_01	statary phase	Costa Rica	Heredia	Canton Sarapiquí	La Selva Biological Station	04-Apr-2013	23:30	Christoph von Beeren, Daniel Kronauer, Griffin Burke, Sebastian Pohl
ECIMY1046-19	cvb585pti001	NA	NA	NA	0	Arthropoda	Insecta	Coleoptera	Ptiliidae	NA	NA	NA	NA	purely morphological ID, no barcode available	Technical University Darmstadt Insect Collection	adult	refuse of army ant Eciton burchellii foreli	EB11	EB11_01	statary phase	Costa Rica	Heredia	Canton Sarapiquí	La Selva Biological Station	09-Apr-2013	23:30	Christoph von Beeren, Daniel Kronauer, Griffin Burke, Sebastian Pohl
REFUS050-22	cvb560mist001	NA	NA	NA	0	Arthropoda	Insecta	Coleoptera	Staphylinidae	NA	NA	NA	NA	purely morphological ID, no barcode available	Technical University Darmstadt Insect Collection	adult	refuse of army ant Eciton burchellii foreli	EB10	EB10_03	nomadic phase	Costa Rica	Heredia	Canton Sarapiquí	La Selva Biological Station	27-Mar-2013	17:50	Christoph von Beeren, Daniel Kronauer, Griffin Burke, Sebastian Pohl
REFUS026-22	cvb585stla001	NA	NA	NA	6	Arthropoda	Insecta	Coleoptera	Staphylinidae	NA	NA	NA	NA	purely morphological ID, no barcode available	Technical University Darmstadt Insect Collection	larva	refuse of army ant Eciton burchellii foreli	EB11	EB11_01	statary phase	Costa Rica	Heredia	Canton Sarapiquí	La Selva Biological Station	09-Apr-2013	23:30	Christoph von Beeren, Daniel Kronauer, Griffin Burke, Sebastian Pohl
REFUS295-22	cvb108_a1	NA	NA	NA	0	Arthropoda	Insecta	Coleoptera	NA	NA	NA	NA	NA	purely morphological ID, no barcode available	Technical University Darmstadt Insect Collection	adult	refuse of army ant Eciton dulcium	ED01	ED01_01	nomadic phase	Costa Rica	Heredia	Canton Sarapiquí	La Selva Biological Station	21-Feb-2013	20:00	Christoph von Beeren, Daniel Kronauer, Griffin Burke, Sebastian Pohl
REFUS334-22	cvb301_a9	NA	NA	NA	0	Arthropoda	Insecta	Coleoptera	NA	NA	NA	NA	NA	purely morphological ID, no barcode available	Technical University Darmstadt Insect Collection	adult	refuse of army ant Eciton burchellii foreli	EB06	EB06_02	nomadic phase	Costa Rica	Heredia	Canton Sarapiquí	La Selva Biological Station	14-Mar-2013	16:30	Christoph von Beeren, Daniel Kronauer, Griffin Burke, Sebastian Pohl
REFUS208-22	cvb787stun001	NA	NA	NA	0	Arthropoda	Insecta	Coleoptera	Staphylinidae	NA	NA	NA	NA	purely morphological ID, no barcode available	Technical University Darmstadt Insect Collection	adult	refuse of army ant Eciton burchellii foreli	EB20	EB20_01	nomadic phase	Costa Rica	Heredia	Canton Sarapiquí	La Selva Biological Station	17-Oct-2015	20:00	Christoph von Beeren, Daniel Kronauer, Griffin Burke, Sebastian Pohl
REFUS416-22	cvb205bela100	NA	NA	NA	0	Arthropoda	Insecta	Coleoptera	NA	NA	NA	NA	NA	purely morphological ID, no barcode available	Technical University Darmstadt Insect Collection	larva	refuse of army ant Eciton burchellii foreli	EB05	EB05_04	nomadic phase	Costa Rica	Heredia	Canton Sarapiquí	La Selva Biological Station	03-Mar-2013	NA	Christoph von Beeren, Daniel Kronauer, Griffin Burke, Sebastian Pohl
REFUS406-22	cvb285be103	NA	NA	NA	0	Arthropoda	Insecta	Coleoptera	NA	NA	NA	NA	NA	purely morphological ID, no barcode available	Technical University Darmstadt Insect Collection	adult	refuse of army ant Eciton burchellii foreli	EB03	EB03_02	nomadic phase	Costa Rica	Heredia	Canton Sarapiquí	La Selva Biological Station	13-Mar-2013	01:00	Christoph von Beeren, Daniel Kronauer, Griffin Burke, Sebastian Pohl
REFUS211-22	cvb787stun004	NA	NA	NA	0	Arthropoda	Insecta	Coleoptera	Staphylinidae	NA	NA	NA	NA	purely morphological ID, no barcode available	Technical University Darmstadt Insect Collection	adult	refuse of army ant Eciton burchellii foreli	EB20	EB20_01	nomadic phase	Costa Rica	Heredia	Canton Sarapiquí	La Selva Biological Station	17-Oct-2015	20:00	Christoph von Beeren, Daniel Kronauer, Griffin Burke, Sebastian Pohl
REFUS304-22	cvb440_a4	NA	NA	NA	4	Arthropoda	Insecta	Coleoptera	NA	NA	NA	NA	NA	purely morphological ID, no barcode available	Technical University Darmstadt Insect Collection	adult	refuse of army ant Eciton burchellii foreli	EB10	EB10_02	nomadic phase	Costa Rica	Heredia	Canton Sarapiquí	La Selva Biological Station	25-Mar-2013	17:50	Christoph von Beeren, Daniel Kronauer, Griffin Burke, Sebastian Pohl
REFUS457-22	cvb459_a1	NA	NA	NA	1	Arthropoda	Insecta	Coleoptera	Staphylinidae	Aleocharinae	NA	NA	NA	purely morphological ID, no barcode available	Technical University Darmstadt Insect Collection	adult	refuse of army ant Eciton hamatum	EH08	EH08_01	nomadic phase	Costa Rica	Heredia	Canton Sarapiquí	La Selva Biological Station	29-Mar-2013	21:50	Christoph von Beeren, Daniel Kronauer, Griffin Burke, Sebastian Pohl
REFUS352-22	cvb233_l5	NA	NA	NA	2	Arthropoda	Insecta	Coleoptera	NA	NA	NA	NA	NA	purely morphological ID, no barcode available	Technical University Darmstadt Insect Collection	larva	refuse of army ant Eciton burchellii foreli	EB05	EB05_03	nomadic phase	Costa Rica	Heredia	Canton Sarapiquí	La Selva Biological Station	08-Mar-2013	15:00	Christoph von Beeren, Daniel Kronauer, Griffin Burke, Sebastian Pohl
REFUS245-22	cvb293_l1	NA	NA	NA	4	Arthropoda	Insecta	Coleoptera	NA	NA	NA	NA	NA	purely morphological ID, no barcode available	Technical University Darmstadt Insect Collection	larva	refuse of army ant Eciton burchellii foreli	EB07	EB07_01	statary phase	Costa Rica	Heredia	Canton Sarapiquí	La Selva Biological Station	14-Mar-2013	NA	Christoph von Beeren, Daniel Kronauer, Griffin Burke, Sebastian Pohl
ECIMY1050-19	cvb121pti001	NA	NA	NA	0	Arthropoda	Insecta	Coleoptera	Ptiliidae	NA	NA	NA	NA	purely morphological ID, no barcode available	Technical University Darmstadt Insect Collection	adult	refuse of army ant Eciton burchellii foreli	EB03	EB03_04	statary phase	Costa Rica	Heredia	Canton Sarapiquí	La Selva Biological Station	26-Feb-2013	10:00	Christoph von Beeren, Daniel Kronauer, Griffin Burke, Sebastian Pohl
REFUS226-22	cvb569tibl002	NA	NA	NA	0	Arthropoda	Insecta	Coleoptera	Staphylinidae	Tachyporinae	Tachyporini	Coproporus	NA	purely morphological ID, no barcode available	Technical University Darmstadt Insect Collection	adult	refuse of army ant Eciton hamatum	EH10	EH10_01	nomadic phase	Costa Rica	Heredia	Canton Sarapiquí	La Selva Biological Station	07-Apr-2013	21:30	Christoph von Beeren, Daniel Kronauer, Griffin Burke, Sebastian Pohl
REFUS359-22	cvb003be104	NA	NA	NA	0	Arthropoda	Insecta	Coleoptera	NA	NA	NA	NA	NA	purely morphological ID, no barcode available	Technical University Darmstadt Insect Collection	adult	refuse of army ant Eciton burchellii foreli	EB02	EB02_01	nomadic phase	Costa Rica	Heredia	Canton Sarapiquí	La Selva Biological Station	07-Feb-2013	NA	Christoph von Beeren, Daniel Kronauer, Griffin Burke, Sebastian Pohl
REFUS375-22	cvb588bela101	NA	NA	NA	0	Arthropoda	Insecta	Coleoptera	NA	NA	NA	NA	NA	purely morphological ID, no barcode available	Technical University Darmstadt Insect Collection	larva	refuse of army ant Eciton burchellii foreli	EB11	EB11_01	statary phase	Costa Rica	Heredia	Canton Sarapiquí	La Selva Biological Station	09-Apr-2013	23:30	Christoph von Beeren, Daniel Kronauer, Griffin Burke, Sebastian Pohl
REFUS324-22	cvb302_l6	NA	NA	NA	2	Arthropoda	Insecta	Coleoptera	NA	NA	NA	NA	NA	purely morphological ID, no barcode available	Technical University Darmstadt Insect Collection	larva	refuse of army ant Eciton burchellii foreli	EB06	EB06_02	nomadic phase	Costa Rica	Heredia	Canton Sarapiquí	La Selva Biological Station	14-Mar-2013	16:30	Christoph von Beeren, Daniel Kronauer, Griffin Burke, Sebastian Pohl
REFUS347-22	cvb239_a10	NA	NA	NA	0	Arthropoda	Insecta	Coleoptera	NA	NA	NA	NA	NA	purely morphological ID, no barcode available	Technical University Darmstadt Insect Collection	adult	refuse of army ant Eciton burchellii foreli	EB05	EB05_03	nomadic phase	Costa Rica	Heredia	Canton Sarapiquí	La Selva Biological Station	08-Mar-2013	15:00	Christoph von Beeren, Daniel Kronauer, Griffin Burke, Sebastian Pohl
REFUS210-22	cvb787stun003	NA	NA	NA	0	Arthropoda	Insecta	Coleoptera	Staphylinidae	NA	NA	NA	NA	purely morphological ID, no barcode available	Technical University Darmstadt Insect Collection	adult	refuse of army ant Eciton burchellii foreli	EB20	EB20_01	nomadic phase	Costa Rica	Heredia	Canton Sarapiquí	La Selva Biological Station	17-Oct-2015	20:00	Christoph von Beeren, Daniel Kronauer, Griffin Burke, Sebastian Pohl
REFUS029-22	cvb585stla004	NA	NA	NA	4	Arthropoda	Insecta	Coleoptera	Staphylinidae	NA	NA	NA	NA	purely morphological ID, no barcode available	Technical University Darmstadt Insect Collection	larva	refuse of army ant Eciton burchellii foreli	EB11	EB11_01	statary phase	Costa Rica	Heredia	Canton Sarapiquí	La Selva Biological Station	09-Apr-2013	23:30	Christoph von Beeren, Daniel Kronauer, Griffin Burke, Sebastian Pohl
REFUS316-22	cvb441_a2	NA	NA	NA	4	Arthropoda	Insecta	Coleoptera	NA	NA	NA	NA	NA	purely morphological ID, no barcode available	Technical University Darmstadt Insect Collection	adult	refuse of army ant Eciton burchellii foreli	EB10	EB10_02	nomadic phase	Costa Rica	Heredia	Canton Sarapiquí	La Selva Biological Station	25-Mar-2013	17:50	Christoph von Beeren, Daniel Kronauer, Griffin Burke, Sebastian Pohl
ECIMY1048-19	cvb585pti003	NA	NA	NA	0	Arthropoda	Insecta	Coleoptera	Ptiliidae	NA	NA	NA	NA	purely morphological ID, no barcode available	Technical University Darmstadt Insect Collection	adult	refuse of army ant Eciton burchellii foreli	EB11	EB11_01	statary phase	Costa Rica	Heredia	Canton Sarapiquí	La Selva Biological Station	09-Apr-2013	23:30	Christoph von Beeren, Daniel Kronauer, Griffin Burke, Sebastian Pohl
REFUS314-22	cvb441_l3	NA	NA	NA	0	Arthropoda	Insecta	Coleoptera	NA	NA	NA	NA	NA	purely morphological ID, no barcode available	Technical University Darmstadt Insect Collection	larva	refuse of army ant Eciton burchellii foreli	EB10	EB10_02	nomadic phase	Costa Rica	Heredia	Canton Sarapiquí	La Selva Biological Station	25-Mar-2013	17:50	Christoph von Beeren, Daniel Kronauer, Griffin Burke, Sebastian Pohl
REFUS376-22	cvb544be100	NA	NA	NA	0	Arthropoda	Insecta	Coleoptera	NA	NA	NA	NA	NA	purely morphological ID, no barcode available	Technical University Darmstadt Insect Collection	adult	refuse of army ant Eciton burchellii foreli	EB09	EB09_01	statary phase	Costa Rica	Heredia	Canton Sarapiquí	La Selva Biological Station	06-Apr-2013	16:00	Christoph von Beeren, Daniel Kronauer, Griffin Burke, Sebastian Pohl
REFUS139-22	cvb377stla002	NA	NA	NA	2	Arthropoda	Insecta	Coleoptera	NA	NA	NA	NA	NA	purely morphological ID, no barcode available	Technical University Darmstadt Insect Collection	larva	refuse of army ant Eciton burchellii foreli	EB03	EB03_05	nomadic phase	Costa Rica	Heredia	Canton Sarapiquí	La Selva Biological Station	17-Mar-2013	16:00	Christoph von Beeren, Daniel Kronauer, Griffin Burke, Sebastian Pohl
REFUS102-22	cvb055stla007	NA	NA	NA	1	Arthropoda	Insecta	Coleoptera	NA	NA	NA	NA	NA	purely morphological ID, no barcode available	Technical University Darmstadt Insect Collection	larva	refuse of army ant Eciton burchellii foreli	EB01	EB01_03	nomadic phase	Costa Rica	Heredia	Canton Sarapiquí	La Selva Biological Station	14-Feb-2013	NA	Christoph von Beeren, Daniel Kronauer, Griffin Burke, Sebastian Pohl
REFUS414-22	cvb199be104	NA	NA	NA	0	Arthropoda	Insecta	Coleoptera	NA	NA	NA	NA	NA	purely morphological ID, no barcode available	Technical University Darmstadt Insect Collection	adult	refuse of army ant Eciton burchellii foreli	EB05	EB05_04	nomadic phase	Costa Rica	Heredia	Canton Sarapiquí	La Selva Biological Station	03-Mar-2013	NA	Christoph von Beeren, Daniel Kronauer, Griffin Burke, Sebastian Pohl
REFUS179-22	cvb397stun001	NA	NA	NA	0	Arthropoda	Insecta	Coleoptera	Staphylinidae	NA	NA	NA	NA	purely morphological ID, no barcode available	Technical University Darmstadt Insect Collection	adult	refuse of army ant Eciton burchellii foreli	EB04	EB04_01	statary phase	Costa Rica	Heredia	Canton Sarapiquí	La Selva Biological Station	19-Mar-2013	15:00	Christoph von Beeren, Daniel Kronauer, Griffin Burke, Sebastian Pohl
REFUS306-22	cvb440_l2	NA	NA	NA	2	Arthropoda	Insecta	Coleoptera	NA	NA	NA	NA	NA	purely morphological ID, no barcode available	Technical University Darmstadt Insect Collection	larva	refuse of army ant Eciton burchellii foreli	EB10	EB10_02	nomadic phase	Costa Rica	Heredia	Canton Sarapiquí	La Selva Biological Station	25-Mar-2013	17:50	Christoph von Beeren, Daniel Kronauer, Griffin Burke, Sebastian Pohl
REFUS294-22	cvb527_e1	NA	NA	NA	0	Arthropoda	Insecta	Coleoptera	NA	NA	NA	NA	NA	purely morphological ID, no barcode available	Technical University Darmstadt Insect Collection	egg	refuse of army ant Eciton hamatum	EH09	EH09_01	nomadic phase	Costa Rica	Heredia	Canton Sarapiquí	La Selva Biological Station	05-Apr-2013	16:00	Christoph von Beeren, Daniel Kronauer, Griffin Burke, Sebastian Pohl
REFUS374-22	cvb588bela100	NA	NA	NA	0	Arthropoda	Insecta	Coleoptera	NA	NA	NA	NA	NA	purely morphological ID, no barcode available	Technical University Darmstadt Insect Collection	larva	refuse of army ant Eciton burchellii foreli	EB11	EB11_01	statary phase	Costa Rica	Heredia	Canton Sarapiquí	La Selva Biological Station	09-Apr-2013	23:30	Christoph von Beeren, Daniel Kronauer, Griffin Burke, Sebastian Pohl
REFUS115-22	cvb228stla001	NA	NA	NA	2	Arthropoda	Insecta	Coleoptera	Staphylinidae	NA	NA	NA	NA	purely morphological ID, no barcode available	Technical University Darmstadt Insect Collection	adult	refuse of army ant Eciton burchellii foreli	EB03	EB03_04	statary phase	Costa Rica	Heredia	Canton Sarapiquí	La Selva Biological Station	09-Mar-2013	15:00	Christoph von Beeren, Daniel Kronauer, Griffin Burke, Sebastian Pohl
REFUS222-22	cvb569stun001	NA	NA	NA	0	Arthropoda	Insecta	Coleoptera	Staphylinidae	NA	NA	NA	NA	purely morphological ID, no barcode available	Technical University Darmstadt Insect Collection	adult	refuse of army ant Eciton hamatum	EH10	EH10_01	nomadic phase	Costa Rica	Heredia	Canton Sarapiquí	La Selva Biological Station	07-Apr-2013	21:30	Christoph von Beeren, Daniel Kronauer, Griffin Burke, Sebastian Pohl
REFUS023-22	cvb585miro001	NA	NA	NA	0	Arthropoda	Insecta	Coleoptera	Staphylinidae	NA	NA	NA	NA	purely morphological ID, no barcode available	Technical University Darmstadt Insect Collection	adult	refuse of army ant Eciton burchellii foreli	EB11	EB11_01	statary phase	Costa Rica	Heredia	Canton Sarapiquí	La Selva Biological Station	09-Apr-2013	23:30	Christoph von Beeren, Daniel Kronauer, Griffin Burke, Sebastian Pohl
ECIMY1051-19	cvb117pti001	NA	NA	NA	0	Arthropoda	Insecta	Coleoptera	Ptiliidae	NA	NA	NA	NA	purely morphological ID, no barcode available	Technical University Darmstadt Insect Collection	adult	refuse of army ant Eciton burchellii foreli	EB01	EB01_07	nomadic phase	Costa Rica	Heredia	Canton Sarapiquí	La Selva Biological Station	24-Feb-2013	10:30	Christoph von Beeren, Daniel Kronauer, Griffin Burke, Sebastian Pohl
REFUS119-22	cvb228stla005	NA	NA	NA	2	Arthropoda	Insecta	Coleoptera	NA	NA	NA	NA	NA	purely morphological ID, no barcode available	Technical University Darmstadt Insect Collection	larva	refuse of army ant Eciton burchellii foreli	EB03	EB03_04	statary phase	Costa Rica	Heredia	Canton Sarapiquí	La Selva Biological Station	09-Mar-2013	15:00	Christoph von Beeren, Daniel Kronauer, Griffin Burke, Sebastian Pohl
REFUS140-22	cvb377stla003	NA	NA	NA	2	Arthropoda	Insecta	Coleoptera	NA	NA	NA	NA	NA	purely morphological ID, no barcode available	Technical University Darmstadt Insect Collection	larva	refuse of army ant Eciton burchellii foreli	EB03	EB03_05	nomadic phase	Costa Rica	Heredia	Canton Sarapiquí	La Selva Biological Station	17-Mar-2013	16:00	Christoph von Beeren, Daniel Kronauer, Griffin Burke, Sebastian Pohl
REFUS335-22	cvb302_l8	NA	NA	NA	1	Arthropoda	Insecta	Coleoptera	NA	NA	NA	NA	NA	purely morphological ID, no barcode available	Technical University Darmstadt Insect Collection	larva	refuse of army ant Eciton burchellii foreli	EB06	EB06_02	nomadic phase	Costa Rica	Heredia	Canton Sarapiquí	La Selva Biological Station	14-Mar-2013	16:30	Christoph von Beeren, Daniel Kronauer, Griffin Burke, Sebastian Pohl
REFUS321-22	cvb302_l3	NA	NA	NA	2	Arthropoda	Insecta	Coleoptera	NA	NA	NA	NA	NA	purely morphological ID, no barcode available	Technical University Darmstadt Insect Collection	larva	refuse of army ant Eciton burchellii foreli	EB06	EB06_02	nomadic phase	Costa Rica	Heredia	Canton Sarapiquí	La Selva Biological Station	14-Mar-2013	16:30	Christoph von Beeren, Daniel Kronauer, Griffin Burke, Sebastian Pohl
REFUS186-22	cvb008stun006	NA	NA	NA	0	Arthropoda	Insecta	Coleoptera	Staphylinidae	NA	NA	NA	NA	purely morphological ID, no barcode available	Technical University Darmstadt Insect Collection	adult	refuse of army ant Eciton burchellii foreli	EB02	EB02_01	nomadic phase	Costa Rica	Heredia	Canton Sarapiquí	La Selva Biological Station	08-Feb-2013	23:15	Christoph von Beeren, Daniel Kronauer, Griffin Burke, Sebastian Pohl
REFUS205-22	cvb040amiro001	NA	NA	NA	0	Arthropoda	Insecta	Coleoptera	Hydrophilidae	NA	NA	NA	NA	purely morphological ID, no barcode available	Technical University Darmstadt Insect Collection	adult	refuse of army ant Eciton burchellii foreli	EB03	EB03_02	nomadic phase	Costa Rica	Heredia	Canton Sarapiquí	La Selva Biological Station	13-Feb-2013	16:00	Christoph von Beeren, Daniel Kronauer, Griffin Burke, Sebastian Pohl
REFUS225-22	cvb569tibl001	NA	NA	NA	0	Arthropoda	Insecta	Coleoptera	Staphylinidae	Tachyporinae	Tachyporini	Coproporus	NA	purely morphological ID, no barcode available	Technical University Darmstadt Insect Collection	adult	refuse of army ant Eciton hamatum	EH10	EH10_01	nomadic phase	Costa Rica	Heredia	Canton Sarapiquí	La Selva Biological Station	07-Apr-2013	21:30	Christoph von Beeren, Daniel Kronauer, Griffin Burke, Sebastian Pohl
REFUS311-22	cvb302_l1	NA	NA	NA	4	Arthropoda	Insecta	Coleoptera	NA	NA	NA	NA	NA	purely morphological ID, no barcode available	Technical University Darmstadt Insect Collection	larva	refuse of army ant Eciton burchellii foreli	EB06	EB06_02	nomadic phase	Costa Rica	Heredia	Canton Sarapiquí	La Selva Biological Station	14-Mar-2013	16:30	Christoph von Beeren, Daniel Kronauer, Griffin Burke, Sebastian Pohl
REFUS262-22	cvb388_a4	NA	NA	NA	4	Arthropoda	Insecta	Coleoptera	NA	NA	NA	NA	NA	purely morphological ID, no barcode available	Technical University Darmstadt Insect Collection	adult	refuse of army ant Eciton burchellii foreli	EB08	EB08_01	nomadic phase	Costa Rica	Heredia	Canton Sarapiquí	La Selva Biological Station	17-Mar-2013	16:00	Christoph von Beeren, Daniel Kronauer, Griffin Burke, Sebastian Pohl
REFUS379-22	cvb544be102	NA	NA	NA	0	Arthropoda	Insecta	Coleoptera	NA	NA	NA	NA	NA	purely morphological ID, no barcode available	Technical University Darmstadt Insect Collection	adult	refuse of army ant Eciton burchellii foreli	EB09	EB09_01	statary phase	Costa Rica	Heredia	Canton Sarapiquí	La Selva Biological Station	06-Apr-2013	16:00	Christoph von Beeren, Daniel Kronauer, Griffin Burke, Sebastian Pohl
REFUS201-22	cvb295stun007	NA	NA	NA	0	Arthropoda	Insecta	Coleoptera	Staphylinidae	NA	NA	NA	NA	purely morphological ID, no barcode available	Technical University Darmstadt Insect Collection	adult	refuse of army ant Eciton burchellii foreli	EB07	EB07_01	statary phase	Costa Rica	Heredia	Canton Sarapiquí	La Selva Biological Station	14-Mar-2013	NA	Christoph von Beeren, Daniel Kronauer, Griffin Burke, Sebastian Pohl
REFUS117-22	cvb228stla003	NA	NA	NA	2	Arthropoda	Insecta	Coleoptera	NA	NA	NA	NA	NA	purely morphological ID, no barcode available	Technical University Darmstadt Insect Collection	larva	refuse of army ant Eciton burchellii foreli	EB03	EB03_04	statary phase	Costa Rica	Heredia	Canton Sarapiquí	La Selva Biological Station	09-Mar-2013	15:00	Christoph von Beeren, Daniel Kronauer, Griffin Burke, Sebastian Pohl
ECIMY1058-19	cvb055pti003	NA	NA	NA	0	Arthropoda	Insecta	Coleoptera	Ptiliidae	NA	NA	NA	NA	purely morphological ID, no barcode available	Technical University Darmstadt Insect Collection	adult	refuse of army ant Eciton burchellii foreli	EB01	EB01_03	nomadic phase	Costa Rica	Heredia	Canton Sarapiquí	La Selva Biological Station	14-Feb-2013	NA	Christoph von Beeren, Daniel Kronauer, Griffin Burke, Sebastian Pohl
REFUS138-22	cvb377stla001	NA	NA	NA	2	Arthropoda	Insecta	Coleoptera	NA	NA	NA	NA	NA	purely morphological ID, no barcode available	Technical University Darmstadt Insect Collection	larva	refuse of army ant Eciton burchellii foreli	EB03	EB03_05	nomadic phase	Costa Rica	Heredia	Canton Sarapiquí	La Selva Biological Station	17-Mar-2013	16:00	Christoph von Beeren, Daniel Kronauer, Griffin Burke, Sebastian Pohl
REFUS410-22	cvb190bela100	NA	NA	NA	0	Arthropoda	Insecta	Coleoptera	NA	NA	NA	NA	NA	purely morphological ID, no barcode available	Technical University Darmstadt Insect Collection	larva	refuse of army ant Eciton burchellii foreli	EB05	EB05_04	nomadic phase	Costa Rica	Heredia	Canton Sarapiquí	La Selva Biological Station	03-Mar-2013	15:00	Christoph von Beeren, Daniel Kronauer, Griffin Burke, Sebastian Pohl
REFUS206-22	cvb040astun001	NA	NA	NA	0	Arthropoda	Insecta	Coleoptera	Staphylinidae	NA	NA	NA	NA	purely morphological ID, no barcode available	Technical University Darmstadt Insect Collection	adult	refuse of army ant Eciton burchellii foreli	EB03	EB03_02	nomadic phase	Costa Rica	Heredia	Canton Sarapiquí	La Selva Biological Station	13-Feb-2013	16:00	Christoph von Beeren, Daniel Kronauer, Griffin Burke, Sebastian Pohl
REFUS287-22	cvb525_a4	NA	NA	NA	2	Arthropoda	Insecta	Coleoptera	NA	NA	NA	NA	NA	purely morphological ID, no barcode available	Technical University Darmstadt Insect Collection	adult	refuse of army ant Eciton hamatum	EH09	EH09_01	nomadic phase	Costa Rica	Heredia	Canton Sarapiquí	La Selva Biological Station	05-Apr-2013	16:00	Christoph von Beeren, Daniel Kronauer, Griffin Burke, Sebastian Pohl
REFUS025-22	cvb585miro003	NA	NA	NA	0	Arthropoda	Insecta	Coleoptera	Staphylinidae	NA	NA	NA	NA	purely morphological ID, no barcode available	Technical University Darmstadt Insect Collection	adult	refuse of army ant Eciton burchellii foreli	EB11	EB11_01	statary phase	Costa Rica	Heredia	Canton Sarapiquí	La Selva Biological Station	09-Apr-2013	23:30	Christoph von Beeren, Daniel Kronauer, Griffin Burke, Sebastian Pohl
REFUS180-22	cvb008tibl001	NA	NA	NA	0	Arthropoda	Insecta	Coleoptera	Staphylinidae	NA	NA	NA	NA	purely morphological ID, no barcode available	Technical University Darmstadt Insect Collection	adult	refuse of army ant Eciton burchellii foreli	EB02	EB02_01	nomadic phase	Costa Rica	Heredia	Canton Sarapiquí	La Selva Biological Station	08-Feb-2013	23:15	Christoph von Beeren, Daniel Kronauer, Griffin Burke, Sebastian Pohl
REFUS275-22	cvb626_a1	NA	NA	NA	4	Arthropoda	Insecta	Coleoptera	NA	NA	NA	NA	NA	purely morphological ID, no barcode available	Technical University Darmstadt Insect Collection	adult	refuse of army ant Eciton burchellii foreli	EB13	EB13_01	statary phase	Costa Rica	Heredia	Canton Sarapiquí	La Selva Biological Station	24-Mar-2014	17:00	Christoph von Beeren, Daniel Kronauer, Griffin Burke, Sebastian Pohl
REFUS256-22	cvb389_a1	NA	NA	NA	2	Arthropoda	Insecta	Coleoptera	NA	NA	NA	NA	NA	purely morphological ID, no barcode available	Technical University Darmstadt Insect Collection	adult	refuse of army ant Eciton burchellii foreli	EB08	EB08_01	nomadic phase	Costa Rica	Heredia	Canton Sarapiquí	La Selva Biological Station	17-Mar-2013	16:00	Christoph von Beeren, Daniel Kronauer, Griffin Burke, Sebastian Pohl
REFUS358-22	cvb003be103	NA	NA	NA	0	Arthropoda	Insecta	Coleoptera	NA	NA	NA	NA	NA	purely morphological ID, no barcode available	Technical University Darmstadt Insect Collection	adult	refuse of army ant Eciton burchellii foreli	EB02	EB02_01	nomadic phase	Costa Rica	Heredia	Canton Sarapiquí	La Selva Biological Station	07-Feb-2013	NA	Christoph von Beeren, Daniel Kronauer, Griffin Burke, Sebastian Pohl
REFUS371-22	cvb234bela100	NA	NA	NA	0	Arthropoda	Insecta	Coleoptera	NA	NA	NA	NA	NA	purely morphological ID, no barcode available	Technical University Darmstadt Insect Collection	larva	refuse of army ant Eciton burchellii foreli	EB05	EB05_03	nomadic phase	Costa Rica	Heredia	Canton Sarapiquí	La Selva Biological Station	08-Mar-2013	15:00	Christoph von Beeren, Daniel Kronauer, Griffin Burke, Sebastian Pohl
REFUS368-22	cvb234be107	NA	NA	NA	0	Arthropoda	Insecta	Coleoptera	NA	NA	NA	NA	NA	purely morphological ID, no barcode available	Technical University Darmstadt Insect Collection	adult	refuse of army ant Eciton burchellii foreli	EB05	EB05_03	nomadic phase	Costa Rica	Heredia	Canton Sarapiquí	La Selva Biological Station	08-Mar-2013	15:00	Christoph von Beeren, Daniel Kronauer, Griffin Burke, Sebastian Pohl
REFUS200-22	cvb295stun006	NA	NA	NA	0	Arthropoda	Insecta	Coleoptera	Staphylinidae	NA	NA	NA	NA	purely morphological ID, no barcode available	Technical University Darmstadt Insect Collection	adult	refuse of army ant Eciton burchellii foreli	EB07	EB07_01	statary phase	Costa Rica	Heredia	Canton Sarapiquí	La Selva Biological Station	14-Mar-2013	NA	Christoph von Beeren, Daniel Kronauer, Griffin Burke, Sebastian Pohl
REFUS215-22	cvb787stun008	NA	NA	NA	0	Arthropoda	Insecta	Coleoptera	Staphylinidae	NA	NA	NA	NA	purely morphological ID, no barcode available	Technical University Darmstadt Insect Collection	adult	refuse of army ant Eciton burchellii foreli	EB20	EB20_01	nomadic phase	Costa Rica	Heredia	Canton Sarapiquí	La Selva Biological Station	17-Oct-2015	20:00	Christoph von Beeren, Daniel Kronauer, Griffin Burke, Sebastian Pohl
REFUS161-22	cvb170stla008	NA	NA	NA	2	Arthropoda	Insecta	Coleoptera	NA	NA	NA	NA	NA	purely morphological ID, no barcode available	Technical University Darmstadt Insect Collection	larva	refuse of army ant Eciton burchellii foreli	EB03	EB03_04	statary phase	Costa Rica	Heredia	Canton Sarapiquí	La Selva Biological Station	01-Mar-2013	NA	Christoph von Beeren, Daniel Kronauer, Griffin Burke, Sebastian Pohl
REFUS191-22	cvb008tibl005	NA	NA	NA	0	Arthropoda	Insecta	Coleoptera	NA	NA	NA	NA	NA	purely morphological ID, no barcode available	Technical University Darmstadt Insect Collection	adult	refuse of army ant Eciton burchellii foreli	EB02	EB02_01	nomadic phase	Costa Rica	Heredia	Canton Sarapiquí	La Selva Biological Station	08-Feb-2013	23:15	Christoph von Beeren, Daniel Kronauer, Griffin Burke, Sebastian Pohl
REFUS357-22	cvb003be102	NA	NA	NA	0	Arthropoda	Insecta	Coleoptera	NA	NA	NA	NA	NA	purely morphological ID, no barcode available	Technical University Darmstadt Insect Collection	adult	refuse of army ant Eciton burchellii foreli	EB02	EB02_01	nomadic phase	Costa Rica	Heredia	Canton Sarapiquí	La Selva Biological Station	07-Feb-2013	NA	Christoph von Beeren, Daniel Kronauer, Griffin Burke, Sebastian Pohl
REFUS219-22	cvb787miro001	NA	NA	NA	0	Arthropoda	Insecta	Coleoptera	Hydrophilidae	NA	NA	NA	NA	purely morphological ID, no barcode available	Technical University Darmstadt Insect Collection	adult	refuse of army ant Eciton burchellii foreli	EB20	EB20_01	nomadic phase	Costa Rica	Heredia	Canton Sarapiquí	La Selva Biological Station	17-Oct-2015	20:00	Christoph von Beeren, Daniel Kronauer, Griffin Burke, Sebastian Pohl
REFUS220-22	cvb787tibl001	NA	NA	NA	0	Arthropoda	Insecta	Coleoptera	NA	NA	NA	NA	NA	purely morphological ID, no barcode available	Technical University Darmstadt Insect Collection	adult	refuse of army ant Eciton burchellii foreli	EB20	EB20_01	nomadic phase	Costa Rica	Heredia	Canton Sarapiquí	La Selva Biological Station	17-Oct-2015	20:00	Christoph von Beeren, Daniel Kronauer, Griffin Burke, Sebastian Pohl
REFUS071-22	cvb282egg001	NA	NA	NA	2	Arthropoda	Insecta	Coleoptera	Staphylinidae	NA	NA	NA	NA	purely morphological ID, no barcode available	Technical University Darmstadt Insect Collection	egg	refuse of army ant Eciton burchellii foreli	EB06	EB06_01	nomadic phase	Costa Rica	Heredia	Canton Sarapiquí	La Selva Biological Station	12-Mar-2013	15:00	Christoph von Beeren, Daniel Kronauer, Griffin Burke, Sebastian Pohl
REFUS199-22	cvb295stun005	NA	NA	NA	0	Arthropoda	Insecta	Coleoptera	Staphylinidae	NA	NA	NA	NA	purely morphological ID, no barcode available	Technical University Darmstadt Insect Collection	adult	refuse of army ant Eciton burchellii foreli	EB07	EB07_01	statary phase	Costa Rica	Heredia	Canton Sarapiquí	La Selva Biological Station	14-Mar-2013	NA	Christoph von Beeren, Daniel Kronauer, Griffin Burke, Sebastian Pohl
ECIMY1062-19	cvb103pti003	NA	NA	NA	0	Arthropoda	Insecta	Coleoptera	Ptiliidae	NA	NA	NA	NA	purely morphological ID, no barcode available	Technical University Darmstadt Insect Collection	adult	refuse of army ant Eciton burchellii foreli	EB01	EB01_05	nomadic phase	Costa Rica	Heredia	Canton Sarapiquí	La Selva Biological Station	19-Feb-2013	NA	Christoph von Beeren, Daniel Kronauer, Griffin Burke, Sebastian Pohl
ECIMY1047-19	cvb585pti002	NA	NA	NA	0	Arthropoda	Insecta	Coleoptera	Ptiliidae	NA	NA	NA	NA	purely morphological ID, no barcode available	Technical University Darmstadt Insect Collection	adult	refuse of army ant Eciton burchellii foreli	EB11	EB11_01	statary phase	Costa Rica	Heredia	Canton Sarapiquí	La Selva Biological Station	09-Apr-2013	23:30	Christoph von Beeren, Daniel Kronauer, Griffin Burke, Sebastian Pohl
REFUS202-22	cvb295miro001	NA	NA	NA	0	Arthropoda	Insecta	Coleoptera	Hydrophilidae	NA	NA	NA	NA	purely morphological ID, no barcode available	Technical University Darmstadt Insect Collection	adult	refuse of army ant Eciton burchellii foreli	EB07	EB07_01	statary phase	Costa Rica	Heredia	Canton Sarapiquí	La Selva Biological Station	14-Mar-2013	NA	Christoph von Beeren, Daniel Kronauer, Griffin Burke, Sebastian Pohl
REFUS077-22	cvb044miro001	NA	NA	NA	0	Arthropoda	Insecta	Coleoptera	NA	NA	NA	NA	NA	purely morphological ID, no barcode available	Technical University Darmstadt Insect Collection	adult	refuse of army ant Eciton burchellii foreli	EB01	EB01_02	nomadic phase	Costa Rica	Heredia	Canton Sarapiquí	La Selva Biological Station	13-Feb-2013	NA	Christoph von Beeren, Daniel Kronauer, Griffin Burke, Sebastian Pohl
REFUS317-22	cvb441_a3	NA	NA	NA	4	Arthropoda	Insecta	Coleoptera	NA	NA	NA	NA	NA	purely morphological ID, no barcode available	Technical University Darmstadt Insect Collection	adult	refuse of army ant Eciton burchellii foreli	EB10	EB10_02	nomadic phase	Costa Rica	Heredia	Canton Sarapiquí	La Selva Biological Station	25-Mar-2013	17:50	Christoph von Beeren, Daniel Kronauer, Griffin Burke, Sebastian Pohl
REFUS346-22	cvb239_a9	NA	NA	NA	0	Arthropoda	Insecta	Coleoptera	NA	NA	NA	NA	NA	purely morphological ID, no barcode available	Technical University Darmstadt Insect Collection	adult	refuse of army ant Eciton burchellii foreli	EB05	EB05_03	nomadic phase	Costa Rica	Heredia	Canton Sarapiquí	La Selva Biological Station	08-Mar-2013	15:00	Christoph von Beeren, Daniel Kronauer, Griffin Burke, Sebastian Pohl
ECIMY1049-19	cvb548pti001	NA	NA	NA	0	Arthropoda	Insecta	Coleoptera	Ptiliidae	NA	NA	NA	NA	purely morphological ID, no barcode available	Technical University Darmstadt Insect Collection	adult	refuse of army ant Eciton burchellii foreli	EB09	EB09_01	statary phase	Costa Rica	Heredia	Canton Sarapiquí	La Selva Biological Station	07-Apr-2013	21:30	Christoph von Beeren, Daniel Kronauer, Griffin Burke, Sebastian Pohl
REFUS354-22	cvb233_l7	NA	NA	NA	2	Arthropoda	Insecta	Coleoptera	NA	NA	NA	NA	NA	purely morphological ID, no barcode available	Technical University Darmstadt Insect Collection	larva	refuse of army ant Eciton burchellii foreli	EB05	EB05_03	nomadic phase	Costa Rica	Heredia	Canton Sarapiquí	La Selva Biological Station	08-Mar-2013	15:00	Christoph von Beeren, Daniel Kronauer, Griffin Burke, Sebastian Pohl
REFUS129-22	cvb227tibl001	NA	NA	NA	0	Arthropoda	Insecta	Coleoptera	Staphylinidae	Tachyporinae	Tachyporini	Coproporus	NA	purely morphological ID, no barcode available	Technical University Darmstadt Insect Collection	adult	refuse of army ant Eciton burchellii foreli	EB03	EB03_04	statary phase	Costa Rica	Heredia	Canton Sarapiquí	La Selva Biological Station	09-Mar-2013	15:00	Christoph von Beeren, Daniel Kronauer, Griffin Burke, Sebastian Pohl
REFUS193-22	cvb008tibl007	NA	NA	NA	0	Arthropoda	Insecta	Coleoptera	Staphylinidae	Tachyporinae	Tachyporini	Coproporus	NA	purely morphological ID, no barcode available	Technical University Darmstadt Insect Collection	adult	refuse of army ant Eciton burchellii foreli	EB02	EB02_01	nomadic phase	Costa Rica	Heredia	Canton Sarapiquí	La Selva Biological Station	08-Feb-2013	23:15	Christoph von Beeren, Daniel Kronauer, Griffin Burke, Sebastian Pohl
ECIMY1060-19	cvb103pti001	NA	NA	NA	0	Arthropoda	Insecta	Coleoptera	Ptiliidae	NA	NA	NA	NA	purely morphological ID, no barcode available	Technical University Darmstadt Insect Collection	adult	refuse of army ant Eciton burchellii foreli	EB01	EB01_05	nomadic phase	Costa Rica	Heredia	Canton Sarapiquí	La Selva Biological Station	19-Feb-2013	NA	Christoph von Beeren, Daniel Kronauer, Griffin Burke, Sebastian Pohl
REFUS223-22	cvb569stun002	NA	NA	NA	0	Arthropoda	Insecta	Coleoptera	Staphylinidae	NA	NA	NA	NA	purely morphological ID, no barcode available	Technical University Darmstadt Insect Collection	adult	refuse of army ant Eciton hamatum	EH10	EH10_01	nomadic phase	Costa Rica	Heredia	Canton Sarapiquí	La Selva Biological Station	07-Apr-2013	21:30	Christoph von Beeren, Daniel Kronauer, Griffin Burke, Sebastian Pohl
REFUS198-22	cvb295stun004	NA	NA	NA	0	Arthropoda	Insecta	Coleoptera	Staphylinidae	NA	NA	NA	NA	purely morphological ID, no barcode available	Technical University Darmstadt Insect Collection	adult	refuse of army ant Eciton burchellii foreli	EB07	EB07_01	statary phase	Costa Rica	Heredia	Canton Sarapiquí	La Selva Biological Station	14-Mar-2013	NA	Christoph von Beeren, Daniel Kronauer, Griffin Burke, Sebastian Pohl
REFUS310-22	cvb440_l6	NA	NA	NA	2	Arthropoda	Insecta	Coleoptera	NA	NA	NA	NA	NA	purely morphological ID, no barcode available	Technical University Darmstadt Insect Collection	larva	refuse of army ant Eciton burchellii foreli	EB10	EB10_02	nomadic phase	Costa Rica	Heredia	Canton Sarapiquí	La Selva Biological Station	25-Mar-2013	17:50	Christoph von Beeren, Daniel Kronauer, Griffin Burke, Sebastian Pohl
REFUS345-22	cvb239_a8	NA	NA	NA	0	Arthropoda	Insecta	Coleoptera	NA	NA	NA	NA	NA	purely morphological ID, no barcode available	Technical University Darmstadt Insect Collection	adult	refuse of army ant Eciton burchellii foreli	EB05	EB05_03	nomadic phase	Costa Rica	Heredia	Canton Sarapiquí	La Selva Biological Station	08-Mar-2013	15:00	Christoph von Beeren, Daniel Kronauer, Griffin Burke, Sebastian Pohl
REFUS313-22	cvb441_l2	NA	NA	NA	2	Arthropoda	Insecta	Coleoptera	NA	NA	NA	NA	NA	purely morphological ID, no barcode available	Technical University Darmstadt Insect Collection	larva	refuse of army ant Eciton burchellii foreli	EB10	EB10_02	nomadic phase	Costa Rica	Heredia	Canton Sarapiquí	La Selva Biological Station	25-Mar-2013	17:50	Christoph von Beeren, Daniel Kronauer, Griffin Burke, Sebastian Pohl
REFUS344-22	cvb239_a7	NA	NA	NA	0	Arthropoda	Insecta	Coleoptera	NA	NA	NA	NA	NA	purely morphological ID, no barcode available	Technical University Darmstadt Insect Collection	adult	refuse of army ant Eciton burchellii foreli	EB05	EB05_03	nomadic phase	Costa Rica	Heredia	Canton Sarapiquí	La Selva Biological Station	08-Mar-2013	15:00	Christoph von Beeren, Daniel Kronauer, Griffin Burke, Sebastian Pohl
ECIMY1061-19	cvb103pti002	NA	NA	NA	0	Arthropoda	Insecta	Coleoptera	Ptiliidae	NA	NA	NA	NA	purely morphological ID, no barcode available	Technical University Darmstadt Insect Collection	adult	refuse of army ant Eciton burchellii foreli	EB01	EB01_05	nomadic phase	Costa Rica	Heredia	Canton Sarapiquí	La Selva Biological Station	19-Feb-2013	NA	Christoph von Beeren, Daniel Kronauer, Griffin Burke, Sebastian Pohl
REFUS122-22	cvb228stla008	NA	NA	NA	2	Arthropoda	Insecta	Coleoptera	NA	NA	NA	NA	NA	purely morphological ID, no barcode available	Technical University Darmstadt Insect Collection	larva	refuse of army ant Eciton burchellii foreli	EB03	EB03_04	statary phase	Costa Rica	Heredia	Canton Sarapiquí	La Selva Biological Station	09-Mar-2013	15:00	Christoph von Beeren, Daniel Kronauer, Griffin Burke, Sebastian Pohl
REFUS443-22	cvb515be122	NA	NA	NA	0	Arthropoda	Insecta	Coleoptera	NA	NA	NA	NA	NA	purely morphological ID, no barcode available	Technical University Darmstadt Insect Collection	adult	refuse of army ant Eciton burchellii foreli	EB11	EB11_01	statary phase	Costa Rica	Heredia	Canton Sarapiquí	La Selva Biological Station	04-Apr-2013	23:30	Christoph von Beeren, Daniel Kronauer, Griffin Burke, Sebastian Pohl
REFUS343-22	cvb239_a6	NA	NA	NA	0	Arthropoda	Insecta	Coleoptera	NA	NA	NA	NA	NA	purely morphological ID, no barcode available	Technical University Darmstadt Insect Collection	adult	refuse of army ant Eciton burchellii foreli	EB05	EB05_03	nomadic phase	Costa Rica	Heredia	Canton Sarapiquí	La Selva Biological Station	08-Mar-2013	15:00	Christoph von Beeren, Daniel Kronauer, Griffin Burke, Sebastian Pohl
REFUS027-22	cvb585stla002	NA	NA	NA	8	Arthropoda	Insecta	Coleoptera	Staphylinidae	NA	NA	NA	NA	purely morphological ID, no barcode available	Technical University Darmstadt Insect Collection	larva	refuse of army ant Eciton burchellii foreli	EB11	EB11_01	statary phase	Costa Rica	Heredia	Canton Sarapiquí	La Selva Biological Station	09-Apr-2013	23:30	Christoph von Beeren, Daniel Kronauer, Griffin Burke, Sebastian Pohl
REFUS038-22	cvb121egg001	NA	NA	NA	2	Arthropoda	Insecta	Coleoptera	Staphylinidae	NA	NA	NA	NA	purely morphological ID, no barcode available	Technical University Darmstadt Insect Collection	egg	refuse of army ant Eciton burchellii foreli	EB03	EB03_04	statary phase	Costa Rica	Heredia	Canton Sarapiquí	La Selva Biological Station	26-Feb-2013	10:00	Christoph von Beeren, Daniel Kronauer, Griffin Burke, Sebastian Pohl
REFUS322-22	cvb302_l4	NA	NA	NA	2	Arthropoda	Insecta	Coleoptera	NA	NA	NA	NA	NA	purely morphological ID, no barcode available	Technical University Darmstadt Insect Collection	larva	refuse of army ant Eciton burchellii foreli	EB06	EB06_02	nomadic phase	Costa Rica	Heredia	Canton Sarapiquí	La Selva Biological Station	14-Mar-2013	16:30	Christoph von Beeren, Daniel Kronauer, Griffin Burke, Sebastian Pohl
REFUS017-22	cvb458egg001	NA	NA	NA	0	Arthropoda	Insecta	Coleoptera	Staphylinidae	NA	NA	NA	NA	purely morphological ID, no barcode available	Technical University Darmstadt Insect Collection	egg	refuse of army ant Eciton hamatum	EH08	EH08_01	nomadic phase	Costa Rica	Heredia	Canton Sarapiquí	La Selva Biological Station	29-Mar-2013	21:50	Christoph von Beeren, Daniel Kronauer, Griffin Burke, Sebastian Pohl
REFUS043-22	cvb170stla001	NA	NA	NA	4	Arthropoda	Insecta	Coleoptera	Staphylinidae	NA	NA	NA	NA	purely morphological ID, no barcode available	Technical University Darmstadt Insect Collection	larva	refuse of army ant Eciton burchellii foreli	EB03	EB03_04	statary phase	Costa Rica	Heredia	Canton Sarapiquí	La Selva Biological Station	01-Mar-2013	NA	Christoph von Beeren, Daniel Kronauer, Griffin Burke, Sebastian Pohl
REFUS333-22	cvb301_a8	NA	NA	NA	0	Arthropoda	Insecta	Coleoptera	NA	NA	NA	NA	NA	purely morphological ID, no barcode available	Technical University Darmstadt Insect Collection	adult	refuse of army ant Eciton burchellii foreli	EB06	EB06_02	nomadic phase	Costa Rica	Heredia	Canton Sarapiquí	La Selva Biological Station	14-Mar-2013	16:30	Christoph von Beeren, Daniel Kronauer, Griffin Burke, Sebastian Pohl
ECIMY1056-19	cvb055pti001	NA	NA	NA	0	Arthropoda	Insecta	Coleoptera	Ptiliidae	NA	NA	NA	NA	purely morphological ID, no barcode available	Technical University Darmstadt Insect Collection	adult	refuse of army ant Eciton burchellii foreli	EB01	EB01_03	nomadic phase	Costa Rica	Heredia	Canton Sarapiquí	La Selva Biological Station	14-Feb-2013	NA	Christoph von Beeren, Daniel Kronauer, Griffin Burke, Sebastian Pohl
REFUS160-22	cvb170stla007	NA	NA	NA	2	Arthropoda	Insecta	Coleoptera	NA	NA	NA	NA	NA	purely morphological ID, no barcode available	Technical University Darmstadt Insect Collection	larva	refuse of army ant Eciton burchellii foreli	EB03	EB03_04	statary phase	Costa Rica	Heredia	Canton Sarapiquí	La Selva Biological Station	01-Mar-2013	NA	Christoph von Beeren, Daniel Kronauer, Griffin Burke, Sebastian Pohl
REFUS224-22	cvb569stun003	NA	NA	NA	0	Arthropoda	Insecta	Coleoptera	Staphylinidae	NA	NA	NA	NA	purely morphological ID, no barcode available	Technical University Darmstadt Insect Collection	adult	refuse of army ant Eciton hamatum	EH10	EH10_01	nomadic phase	Costa Rica	Heredia	Canton Sarapiquí	La Selva Biological Station	07-Apr-2013	21:30	Christoph von Beeren, Daniel Kronauer, Griffin Burke, Sebastian Pohl
REFUS221-22	cvb787tibl002	NA	NA	NA	0	Arthropoda	Insecta	Coleoptera	Staphylinidae	Tachyporinae	Tachyporini	Coproporus	NA	purely morphological ID, no barcode available	Technical University Darmstadt Insect Collection	adult	refuse of army ant Eciton burchellii foreli	EB20	EB20_01	nomadic phase	Costa Rica	Heredia	Canton Sarapiquí	La Selva Biological Station	17-Oct-2015	20:00	Christoph von Beeren, Daniel Kronauer, Griffin Burke, Sebastian Pohl
REFUS296-22	cvb108_a2	NA	NA	NA	2	Arthropoda	Insecta	Coleoptera	NA	NA	NA	NA	NA	purely morphological ID, no barcode available	Technical University Darmstadt Insect Collection	adult	refuse of army ant Eciton dulcium	ED01	ED01_01	nomadic phase	Costa Rica	Heredia	Canton Sarapiquí	La Selva Biological Station	21-Feb-2013	20:00	Christoph von Beeren, Daniel Kronauer, Griffin Burke, Sebastian Pohl
REFUS116-22	cvb228stla002	NA	NA	NA	2	Arthropoda	Insecta	Coleoptera	NA	NA	NA	NA	NA	purely morphological ID, no barcode available	Technical University Darmstadt Insect Collection	larva	refuse of army ant Eciton burchellii foreli	EB03	EB03_04	statary phase	Costa Rica	Heredia	Canton Sarapiquí	La Selva Biological Station	09-Mar-2013	15:00	Christoph von Beeren, Daniel Kronauer, Griffin Burke, Sebastian Pohl
REFUS044-22	cvb170stla002	NA	NA	NA	6	Arthropoda	Insecta	Coleoptera	Staphylinidae	NA	NA	NA	NA	purely morphological ID, no barcode available	Technical University Darmstadt Insect Collection	larva	refuse of army ant Eciton burchellii foreli	EB03	EB03_04	statary phase	Costa Rica	Heredia	Canton Sarapiquí	La Selva Biological Station	01-Mar-2013	NA	Christoph von Beeren, Daniel Kronauer, Griffin Burke, Sebastian Pohl
NYKRO002-16	cvb564hist001	BOLD:ADD6336	605	KX946872	8	Arthropoda	Insecta	Coleoptera	Histeridae	Haeteriinae	NA	Neocolonides	Neocolonides howdeni	DNA barcode	Louisiana State Arthropod Museum	adult	refuse of army ant Eciton burchellii foreli	EB09	EB09_01	statary phase	Costa Rica	Heredia	Canton Sarapiquí	La Selva Biological Station	05-Apr-2013	21:30	Christoph von Beeren, Daniel Kronauer, Griffin Burke, Sebastian Pohl
REFUS072-22	cvb281laka001	BOLD:ABA7659	614	OQ173266	3	Arthropoda	Insecta	Coleoptera	Scarabaeidae	Scarabaeinae	Onthophagini	Onthophagus	Onthophagus limonensis	DNA barcode	Technical University Darmstadt Insect Collection	adult	refuse of army ant Eciton burchellii foreli	EB06	EB06_01	nomadic phase	Costa Rica	Heredia	Canton Sarapiquí	La Selva Biological Station	12-Mar-2013	15:00	Christoph von Beeren, Daniel Kronauer, Griffin Burke, Sebastian Pohl
REFUS066-22	cvb118bish001	BOLD:ABA7659	658	OQ173265	3	Arthropoda	Insecta	Coleoptera	Scarabaeidae	Scarabaeinae	Onthophagini	Onthophagus	Onthophagus limonensis	DNA barcode	Technical University Darmstadt Insect Collection	adult	refuse of army ant Eciton burchellii foreli	EB01	EB01_07	nomadic phase	Costa Rica	Heredia	Canton Sarapiquí	La Selva Biological Station	24-Feb-2013	10:30	Christoph von Beeren, Daniel Kronauer, Griffin Burke, Sebastian Pohl
REFUS452-22	cvb118laka001	NA	NA	NA	3	Arthropoda	Insecta	Coleoptera	Scarabaeidae	Scarabaeinae	Onthophagini	Onthophagus	Onthophagus limonensis	purely morphological ID, no barcode available	Technical University Darmstadt Insect Collection	adult	refuse of army ant Eciton burchellii foreli	EB01	EB01_07	nomadic phase	Costa Rica	Heredia	Canton Sarapiquí	La Selva Biological Station	24-Feb-2013	10:30	Christoph von Beeren, Daniel Kronauer, Griffin Burke, Sebastian Pohl
REFUS674-23	cvb227hist021	BOLD:AFE8142	632	OQ843052	1	Arthropoda	Insecta	Coleoptera	Histeridae	Haeteriinae	NA	Paratropinus	Paratropinus CVB96	morphological ID superseded DNA barcode similarity	California State Collection of Arthropods	adult	refuse of army ant Eciton burchellii foreli	EB03	EB03_04	statary phase	Costa Rica	Heredia	Canton Sarapiquí	La Selva Biological Station	09-Mar-2013	15:00	Christoph von Beeren, Daniel Kronauer, Griffin Burke, Sebastian Pohl
REFUS672-23	cvb034hist022	BOLD:AFE8143	595	OQ843053	1	Arthropoda	Insecta	Coleoptera	Histeridae	Haeteriinae	NA	Paratropinus	Paratropinus scalptus	morphological ID superseded DNA barcode similarity	California State Collection of Arthropods	adult	refuse of army ant Eciton burchellii foreli	EB01	EB01_01	nomadic phase	Costa Rica	Heredia	Canton Sarapiquí	La Selva Biological Station	12-Feb-2013	17:00-19:30	Christoph von Beeren, Daniel Kronauer, Griffin Burke, Sebastian Pohl
REFUS692-23	cvb077hist020	BOLD:AFE8143	593	OQ843054	1	Arthropoda	Insecta	Coleoptera	Histeridae	Haeteriinae	NA	Paratropinus	Paratropinus scalptus	morphological ID superseded DNA barcode similarity	California State Collection of Arthropods	adult	refuse of army ant Eciton burchellii foreli	EB03	EB03_06	nomadic phase	Costa Rica	Heredia	Canton Sarapiquí	La Selva Biological Station	17-Feb-2013	22:00	Christoph von Beeren, Daniel Kronauer, Griffin Burke, Sebastian Pohl
REFUS664-23	cvb502hist020	BOLD:AFE9055	628	OQ843055	0	Arthropoda	Insecta	Coleoptera	Histeridae	Histerinae	Exosternini	Phelister	Phelister CVB85	morphological ID superseded DNA barcode similarity	California State Collection of Arthropods	adult	refuse of army ant Eciton burchellii foreli	EB07	EB07_01	statary phase	Costa Rica	Heredia	Canton Sarapiquí	La Selva Biological Station	02-Apr-2013	21:30	Christoph von Beeren, Daniel Kronauer, Griffin Burke, Sebastian Pohl
REFUS131-22	cvb377hist001	BOLD:AFF2115	592	OQ843056	1	Arthropoda	Insecta	Coleoptera	Histeridae	Tribalinae	NA	Plagiogramma	Plagiogramma CVB61	morphological ID superseded DNA barcode similarity	Technical University Darmstadt Insect Collection	adult	refuse of army ant Eciton burchellii foreli	EB03	EB03_05	nomadic phase	Costa Rica	Heredia	Canton Sarapiquí	La Selva Biological Station	17-Mar-2013	16:00	Christoph von Beeren, Daniel Kronauer, Griffin Burke, Sebastian Pohl
REFUS175-22	cvb626hist001	NA	NA	NA	2	Arthropoda	Insecta	Coleoptera	Histeridae	Tribalinae	NA	Plagiogramma	Plagiogramma schmidti	purely morphological ID, no barcode available	Louisiana State Arthropod Museum	adult	refuse of army ant Eciton burchellii foreli	EB13	EB13_01	statary phase	Costa Rica	Heredia	Canton Sarapiquí	La Selva Biological Station	24-Mar-2014	17:00	Christoph von Beeren, Daniel Kronauer, Griffin Burke, Sebastian Pohl
REFUS687-23	cvb402hist021	NA	NA	NA	1	Arthropoda	Insecta	Coleoptera	Histeridae	Tribalinae	NA	Plagiogramma	Plagiogramma schmidti	purely morphological ID, no barcode available	California State Collection of Arthropods	adult	refuse of army ant Eciton hamatum	EH08	EH08_01	nomadic phase	Costa Rica	Heredia	Canton Sarapiquí	La Selva Biological Station	29-Mar-2013	21:50	Christoph von Beeren, Daniel Kronauer, Griffin Burke, Sebastian Pohl
REFUS227-22	cvb034hist001	NA	NA	NA	2	Arthropoda	Insecta	Coleoptera	Histeridae	Haeteriinae	NA	Psalidister	Psalidister furcatus	purely morphological ID, no barcode available	Louisiana State Arthropod Museum	adult	refuse of army ant Eciton burchellii foreli	EB01	EB01_01	nomadic phase	Costa Rica	Heredia	Canton Sarapiquí	La Selva Biological Station	12-Feb-2013	08:30	Christoph von Beeren, Daniel Kronauer, Griffin Burke, Sebastian Pohl
ECIMY065-19	cvb783hist001	NA	NA	NA	4	Arthropoda	Insecta	Coleoptera	Histeridae	Haeteriinae	NA	Psalidister	Psalidister furcatus	purely morphological ID, no barcode available	Louisiana State Arthropod Museum	adult	refuse of army ant Eciton burchellii foreli	EB20	EB20_01	nomadic phase	Costa Rica	Heredia	Canton Sarapiquí	La Selva Biological Station	17-Oct-2015	20:00	Christoph von Beeren, Daniel Kronauer, Griffin Burke, Sebastian Pohl
REFUS665-23	cvb486hist020	NA	NA	NA	1	Arthropoda	Insecta	Coleoptera	Histeridae	Haeteriinae	NA	Psalidister	Psalidister furcatus	purely morphological ID, no barcode available	California State Collection of Arthropods	adult	refuse of army ant Eciton burchellii foreli	EB09	EB09_01	statary phase	Costa Rica	Heredia	Canton Sarapiquí	La Selva Biological Station	01-Apr-2013	16:00	Christoph von Beeren, Daniel Kronauer, Griffin Burke, Sebastian Pohl
REFUS668-23	cvb486hist023	BOLD:AFE9998	590	OQ843057	1	Arthropoda	Insecta	Coleoptera	Histeridae	Haeteriinae	NA	Psalidister	Psalidister furcatus	DNA barcode	California State Collection of Arthropods	adult	refuse of army ant Eciton burchellii foreli	EB09	EB09_01	statary phase	Costa Rica	Heredia	Canton Sarapiquí	La Selva Biological Station	01-Apr-2013	16:00	Christoph von Beeren, Daniel Kronauer, Griffin Burke, Sebastian Pohl
REFUS670-23	cvb486hist025	NA	NA	NA	1	Arthropoda	Insecta	Coleoptera	Histeridae	Haeteriinae	NA	Psalidister	Psalidister furcatus	purely morphological ID, no barcode available	California State Collection of Arthropods	adult	refuse of army ant Eciton burchellii foreli	EB09	EB09_01	statary phase	Costa Rica	Heredia	Canton Sarapiquí	La Selva Biological Station	01-Apr-2013	16:00	Christoph von Beeren, Daniel Kronauer, Griffin Burke, Sebastian Pohl
REFUS675-23	cvb034hist021	NA	NA	NA	1	Arthropoda	Insecta	Coleoptera	Histeridae	Haeteriinae	NA	Psalidister	Psalidister furcatus	purely morphological ID, no barcode available	California State Collection of Arthropods	adult	refuse of army ant Eciton burchellii foreli	EB01	EB01_01	nomadic phase	Costa Rica	Heredia	Canton Sarapiquí	La Selva Biological Station	12-Feb-2013	17:00-19:30	Christoph von Beeren, Daniel Kronauer, Griffin Burke, Sebastian Pohl
REFUS676-23	cvb514hist026	NA	NA	NA	1	Arthropoda	Insecta	Coleoptera	Histeridae	Haeteriinae	NA	Psalidister	Psalidister furcatus	purely morphological ID, no barcode available	California State Collection of Arthropods	adult	refuse of army ant Eciton burchellii foreli	EB11	EB11_01	statary phase	Costa Rica	Heredia	Canton Sarapiquí	La Selva Biological Station	04-Apr-2013	23:30	Christoph von Beeren, Daniel Kronauer, Griffin Burke, Sebastian Pohl
REFUS688-23	cvb090hist020	NA	NA	NA	1	Arthropoda	Insecta	Coleoptera	Histeridae	Haeteriinae	NA	Psalidister	Psalidister furcatus	purely morphological ID, no barcode available	California State Collection of Arthropods	adult	refuse of army ant Eciton burchellii foreli	EB03	EB03_06	nomadic phase	Costa Rica	Heredia	Canton Sarapiquí	La Selva Biological Station	17-Feb-2013	22:00	Christoph von Beeren, Daniel Kronauer, Griffin Burke, Sebastian Pohl
REFUS697-23	cvb032hist020	NA	NA	NA	1	Arthropoda	Insecta	Coleoptera	Histeridae	Haeteriinae	NA	Psalidister	Psalidister furcatus	purely morphological ID, no barcode available	California State Collection of Arthropods	adult	refuse of army ant Eciton burchellii foreli	EB01	EB01_01	nomadic phase	Costa Rica	Heredia	Canton Sarapiquí	La Selva Biological Station	12-Feb-2013	08:30	Christoph von Beeren, Daniel Kronauer, Griffin Burke, Sebastian Pohl
REFUS698-23	cvb074hist020	NA	NA	NA	1	Arthropoda	Insecta	Coleoptera	Histeridae	Haeteriinae	NA	Psalidister	Psalidister furcatus	purely morphological ID, no barcode available	California State Collection of Arthropods	adult	refuse of army ant Eciton burchellii foreli	EB03	EB03_06	nomadic phase	Costa Rica	Heredia	Canton Sarapiquí	La Selva Biological Station	17-Feb-2013	22:00	Christoph von Beeren, Daniel Kronauer, Griffin Burke, Sebastian Pohl
REFUS699-23	cvb074hist021	NA	NA	NA	1	Arthropoda	Insecta	Coleoptera	Histeridae	Haeteriinae	NA	Psalidister	Psalidister furcatus	purely morphological ID, no barcode available	California State Collection of Arthropods	adult	refuse of army ant Eciton burchellii foreli	EB03	EB03_06	nomadic phase	Costa Rica	Heredia	Canton Sarapiquí	La Selva Biological Station	17-Feb-2013	22:00	Christoph von Beeren, Daniel Kronauer, Griffin Burke, Sebastian Pohl
REFUS319-22	cvb441_a5	BOLD:AEV8275	586	OQ173278	3	Arthropoda	Insecta	Coleoptera	Ptiliidae	Ptiliinae	Discheramocephalini	NA	Discheramocephalini CVB13	morphological ID superseded DNA barcode similarity	University of Arizona, Insect Collection	adult	refuse of army ant Eciton burchellii foreli	EB10	EB10_02	nomadic phase	Costa Rica	Heredia	Canton Sarapiquí	La Selva Biological Station	25-Mar-2013	17:50	Christoph von Beeren, Daniel Kronauer, Griffin Burke, Sebastian Pohl
REFUS365-22	cvb234be104	BOLD:AEK3139	399	OQ173272	0	Arthropoda	Insecta	Coleoptera	Ptiliidae	Acrotrichinae	Acrotrichini	Acrotrichis	Acrotrichis CVB14	morphological ID superseded DNA barcode similarity	University of Arizona, Insect Collection	adult	refuse of army ant Eciton burchellii foreli	EB05	EB05_03	nomadic phase	Costa Rica	Heredia	Canton Sarapiquí	La Selva Biological Station	08-Mar-2013	15:00	Christoph von Beeren, Daniel Kronauer, Griffin Burke, Sebastian Pohl
ECIMY1052-19	cvb281pti001	BOLD:AEV8400	658	OQ173275	0	Arthropoda	Insecta	Coleoptera	Ptiliidae	Acrotrichinae	Acrotrichini	Acrotrichis	Acrotrichis CVB15	morphological ID superseded DNA barcode similarity	University of Arizona, Insect Collection	adult	refuse of army ant Eciton burchellii foreli	EB06	EB06_01	nomadic phase	Costa Rica	Heredia	Canton Sarapiquí	La Selva Biological Station	12-Mar-2013	15:00	Christoph von Beeren, Daniel Kronauer, Griffin Burke, Sebastian Pohl
REFUS136-22	cvb377tibl002	BOLD:AEV8400	658	OQ173270	0	Arthropoda	Insecta	Coleoptera	Ptiliidae	Acrotrichinae	Acrotrichini	Acrotrichis	Acrotrichis CVB15	morphological ID superseded DNA barcode similarity	Technical University Darmstadt Insect Collection	adult	refuse of army ant Eciton burchellii foreli	EB03	EB03_05	nomadic phase	Costa Rica	Heredia	Canton Sarapiquí	La Selva Biological Station	17-Mar-2013	16:00	Christoph von Beeren, Daniel Kronauer, Griffin Burke, Sebastian Pohl
REFUS393-22	cvb199be100	BOLD:AEU7685	396	OQ173287	0	Arthropoda	Insecta	Coleoptera	Ptiliidae	Acrotrichinae	Acrotrichini	Acrotrichis	Acrotrichis CVB16	morphological ID superseded DNA barcode similarity	University of Arizona, Insect Collection	adult	refuse of army ant Eciton burchellii foreli	EB05	EB05_04	nomadic phase	Costa Rica	Heredia	Canton Sarapiquí	La Selva Biological Station	03-Mar-2013	NA	Christoph von Beeren, Daniel Kronauer, Griffin Burke, Sebastian Pohl
REFUS094-22	cvb055bela001	BOLD:AEU7685	658	OQ173276	2	Arthropoda	Insecta	Coleoptera	Ptiliidae	Acrotrichinae	Acrotrichini	Acrotrichis	Acrotrichis CVB16	DNA barcode	Technical University Darmstadt Insect Collection	larva	refuse of army ant Eciton burchellii foreli	EB01	EB01_03	nomadic phase	Costa Rica	Heredia	Canton Sarapiquí	La Selva Biological Station	14-Feb-2013	NA	Christoph von Beeren, Daniel Kronauer, Griffin Burke, Sebastian Pohl
REFUS130-22	cvb227tibl002	BOLD:AEU7685	629	OQ173282	0	Arthropoda	Insecta	Coleoptera	Ptiliidae	Acrotrichinae	Acrotrichini	Acrotrichis	Acrotrichis CVB16	morphological ID superseded DNA barcode similarity	University of Arizona, Insect Collection	adult	refuse of army ant Eciton burchellii foreli	EB03	EB03_04	statary phase	Costa Rica	Heredia	Canton Sarapiquí	La Selva Biological Station	09-Mar-2013	15:00	Christoph von Beeren, Daniel Kronauer, Griffin Burke, Sebastian Pohl
REFUS112-22	cvb103stla004	BOLD:AEU7685	658	OQ173294	1	Arthropoda	Insecta	Coleoptera	Ptiliidae	Acrotrichinae	Acrotrichini	Acrotrichis	Acrotrichis CVB16	DNA barcode	Technical University Darmstadt Insect Collection	larva	refuse of army ant Eciton burchellii foreli	EB01	EB01_05	nomadic phase	Costa Rica	Heredia	Canton Sarapiquí	La Selva Biological Station	19-Feb-2013	NA	Christoph von Beeren, Daniel Kronauer, Griffin Burke, Sebastian Pohl
REFUS053-22	cvb560mist002_onlyhead	BOLD:AEU7685	622	OQ173286	0	Arthropoda	Insecta	Coleoptera	Ptiliidae	Acrotrichinae	Acrotrichini	Acrotrichis	Acrotrichis CVB16	morphological ID superseded DNA barcode similarity	Technical University Darmstadt Insect Collection	adult	refuse of army ant Eciton burchellii foreli	EB10	EB10_03	nomadic phase	Costa Rica	Heredia	Canton Sarapiquí	La Selva Biological Station	27-Mar-2013	17:50	Christoph von Beeren, Daniel Kronauer, Griffin Burke, Sebastian Pohl
REFUS367-22	cvb234be106	NA	401	OQ173291	0	Arthropoda	Insecta	Coleoptera	Ptiliidae	Acrotrichinae	Acrotrichini	Acrotrichis	Acrotrichis CVB17	morphological ID superseded DNA barcode similarity	University of Arizona, Insect Collection	adult	refuse of army ant Eciton burchellii foreli	EB05	EB05_03	nomadic phase	Costa Rica	Heredia	Canton Sarapiquí	La Selva Biological Station	08-Mar-2013	15:00	Christoph von Beeren, Daniel Kronauer, Griffin Burke, Sebastian Pohl
REFUS370-22	cvb234be109	NA	378	OQ173271	0	Arthropoda	Insecta	Coleoptera	Ptiliidae	Acrotrichinae	Acrotrichini	Acrotrichis	Acrotrichis CVB17	morphological ID superseded DNA barcode similarity	University of Arizona, Insect Collection	adult	refuse of army ant Eciton burchellii foreli	EB05	EB05_03	nomadic phase	Costa Rica	Heredia	Canton Sarapiquí	La Selva Biological Station	08-Mar-2013	15:00	Christoph von Beeren, Daniel Kronauer, Griffin Burke, Sebastian Pohl
ECIMY1053-19	cvb044tpti001	NA	NA	NA	0	Arthropoda	Insecta	Coleoptera	Ptiliidae	Acrotrichinae	Acrotrichini	Acrotrichis	Acrotrichis CVB17	purely morphological ID, no barcode available	University of Arizona, Insect Collection	adult	refuse of army ant Eciton burchellii foreli	EB01	EB01_02	nomadic phase	Costa Rica	Heredia	Canton Sarapiquí	La Selva Biological Station	13-Feb-2013	NA	Christoph von Beeren, Daniel Kronauer, Griffin Burke, Sebastian Pohl
REFUS380-22	cvb544be103	NA	397	OQ173293	0	Arthropoda	Insecta	Coleoptera	Ptiliidae	Acrotrichinae	Acrotrichini	Acrotrichis	Acrotrichis CVB17	morphological ID superseded DNA barcode similarity	University of Arizona, Insect Collection	adult	refuse of army ant Eciton burchellii foreli	EB09	EB09_01	statary phase	Costa Rica	Heredia	Canton Sarapiquí	La Selva Biological Station	06-Apr-2013	16:00	Christoph von Beeren, Daniel Kronauer, Griffin Burke, Sebastian Pohl
REFUS442-22	cvb515be121	NA	303	OQ173289	0	Arthropoda	Insecta	Coleoptera	Ptiliidae	Acrotrichinae	Acrotrichini	Acrotrichis	Acrotrichis CVB17	morphological ID superseded DNA barcode similarity	University of Arizona, Insect Collection	adult	refuse of army ant Eciton burchellii foreli	EB11	EB11_01	statary phase	Costa Rica	Heredia	Canton Sarapiquí	La Selva Biological Station	04-Apr-2013	23:30	Christoph von Beeren, Daniel Kronauer, Griffin Burke, Sebastian Pohl
REFUS447-22	cvb515be126	BOLD:AEB5601	529	OQ173268	0	Arthropoda	Insecta	Coleoptera	Ptiliidae	Acrotrichinae	Acrotrichini	Acrotrichis	Acrotrichis CVB18	morphological ID superseded DNA barcode similarity	University of Arizona, Insect Collection	adult	refuse of army ant Eciton burchellii foreli	EB11	EB11_01	statary phase	Costa Rica	Heredia	Canton Sarapiquí	La Selva Biological Station	04-Apr-2013	23:30	Christoph von Beeren, Daniel Kronauer, Griffin Burke, Sebastian Pohl
REFUS445-22	cvb515be124	BOLD:AEB5601	593	OQ173273	0	Arthropoda	Insecta	Coleoptera	Ptiliidae	Acrotrichinae	Acrotrichini	Acrotrichis	Acrotrichis CVB18	morphological ID superseded DNA barcode similarity	University of Arizona, Insect Collection	adult	refuse of army ant Eciton burchellii foreli	EB11	EB11_01	statary phase	Costa Rica	Heredia	Canton Sarapiquí	La Selva Biological Station	04-Apr-2013	23:30	Christoph von Beeren, Daniel Kronauer, Griffin Burke, Sebastian Pohl
REFUS446-22	cvb515be125	BOLD:AEB5601	374	OQ173269	0	Arthropoda	Insecta	Coleoptera	Ptiliidae	Acrotrichinae	Acrotrichini	Acrotrichis	Acrotrichis CVB18	morphological ID superseded DNA barcode similarity	University of Arizona, Insect Collection	adult	refuse of army ant Eciton burchellii foreli	EB11	EB11_01	statary phase	Costa Rica	Heredia	Canton Sarapiquí	La Selva Biological Station	04-Apr-2013	23:30	Christoph von Beeren, Daniel Kronauer, Griffin Burke, Sebastian Pohl
ECIMY1059-19	cvb055pti004	BOLD:AEB5601	605	OQ173288	0	Arthropoda	Insecta	Coleoptera	Ptiliidae	Acrotrichinae	Acrotrichini	Acrotrichis	Acrotrichis CVB18	morphological ID superseded DNA barcode similarity	University of Arizona, Insect Collection	adult	refuse of army ant Eciton burchellii foreli	EB01	EB01_03	nomadic phase	Costa Rica	Heredia	Canton Sarapiquí	La Selva Biological Station	14-Feb-2013	NA	Christoph von Beeren, Daniel Kronauer, Griffin Burke, Sebastian Pohl
REFUS449-22	cvb515be128	BOLD:AEB5601	670	OQ173279	0	Arthropoda	Insecta	Coleoptera	Ptiliidae	Acrotrichinae	Acrotrichini	Acrotrichis	Acrotrichis CVB18	morphological ID superseded DNA barcode similarity	University of Arizona, Insect Collection	adult	refuse of army ant Eciton burchellii foreli	EB11	EB11_01	statary phase	Costa Rica	Heredia	Canton Sarapiquí	La Selva Biological Station	04-Apr-2013	23:30	Christoph von Beeren, Daniel Kronauer, Griffin Burke, Sebastian Pohl
REFUS369-22	cvb234be108	BOLD:AEA9321	666	OQ173277	0	Arthropoda	Insecta	Coleoptera	Ptiliidae	Acrotrichinae	Acrotrichini	Acrotrichis	Acrotrichis CVB19	morphological ID superseded DNA barcode similarity	University of Arizona, Insect Collection	adult	refuse of army ant Eciton burchellii foreli	EB05	EB05_03	nomadic phase	Costa Rica	Heredia	Canton Sarapiquí	La Selva Biological Station	08-Mar-2013	15:00	Christoph von Beeren, Daniel Kronauer, Griffin Burke, Sebastian Pohl
ECIMY1057-19	cvb055pti002	BOLD:AEA9321	582	OQ173274	0	Arthropoda	Insecta	Coleoptera	Ptiliidae	Acrotrichinae	Acrotrichini	Acrotrichis	Acrotrichis CVB19	morphological ID superseded DNA barcode similarity	University of Arizona, Insect Collection	adult	refuse of army ant Eciton burchellii foreli	EB01	EB01_03	nomadic phase	Costa Rica	Heredia	Canton Sarapiquí	La Selva Biological Station	14-Feb-2013	NA	Christoph von Beeren, Daniel Kronauer, Griffin Burke, Sebastian Pohl
REFUS366-22	cvb234be105	BOLD:AEA9321	367	OQ173281	0	Arthropoda	Insecta	Coleoptera	Ptiliidae	Acrotrichinae	Acrotrichini	Acrotrichis	Acrotrichis CVB19	morphological ID superseded DNA barcode similarity	University of Arizona, Insect Collection	adult	refuse of army ant Eciton burchellii foreli	EB05	EB05_03	nomadic phase	Costa Rica	Heredia	Canton Sarapiquí	La Selva Biological Station	08-Mar-2013	15:00	Christoph von Beeren, Daniel Kronauer, Griffin Burke, Sebastian Pohl
REFUS277-22	cvb626_a3	BOLD:AEA9321	594	OQ173283	2	Arthropoda	Insecta	Coleoptera	Ptiliidae	Acrotrichinae	Acrotrichini	Acrotrichis	Acrotrichis CVB19	morphological ID superseded DNA barcode similarity	Technical University Darmstadt Insect Collection	adult	refuse of army ant Eciton burchellii foreli	EB13	EB13_01	statary phase	Costa Rica	Heredia	Canton Sarapiquí	La Selva Biological Station	24-Mar-2014	17:00	Christoph von Beeren, Daniel Kronauer, Griffin Burke, Sebastian Pohl
REFUS444-22	cvb515be123	BOLD:AEA9321	394	OQ173292	0	Arthropoda	Insecta	Coleoptera	Ptiliidae	Acrotrichinae	Acrotrichini	Acrotrichis	Acrotrichis CVB19	morphological ID superseded DNA barcode similarity	University of Arizona, Insect Collection	adult	refuse of army ant Eciton burchellii foreli	EB11	EB11_01	statary phase	Costa Rica	Heredia	Canton Sarapiquí	La Selva Biological Station	04-Apr-2013	23:30	Christoph von Beeren, Daniel Kronauer, Griffin Burke, Sebastian Pohl
REFUS448-22	cvb515be127	BOLD:AEA9321	656	OQ173285	0	Arthropoda	Insecta	Coleoptera	Ptiliidae	Acrotrichinae	Acrotrichini	Acrotrichis	Acrotrichis CVB19	morphological ID superseded DNA barcode similarity	University of Arizona, Insect Collection	adult	refuse of army ant Eciton burchellii foreli	EB11	EB11_01	statary phase	Costa Rica	Heredia	Canton Sarapiquí	La Selva Biological Station	04-Apr-2013	23:30	Christoph von Beeren, Daniel Kronauer, Griffin Burke, Sebastian Pohl
ECIMY1064-19	cvb227pti002	BOLD:AEW1575	658	OQ173280	0	Arthropoda	Insecta	Coleoptera	Ptiliidae	Ptiliinae	Discheramocephalini	NA	Discheramocephalini CVB20	morphological ID superseded DNA barcode similarity	University of Arizona, Insect Collection	adult	refuse of army ant Eciton burchellii foreli	EB03	EB03_04	statary phase	Costa Rica	Heredia	Canton Sarapiquí	La Selva Biological Station	09-Mar-2013	15:00	Christoph von Beeren, Daniel Kronauer, Griffin Burke, Sebastian Pohl
ECIMY1063-19	cvb227pti001	BOLD:AEW1575	658	OQ173290	0	Arthropoda	Insecta	Coleoptera	Ptiliidae	Ptiliinae	Discheramocephalini	NA	Discheramocephalini CVB20	morphological ID superseded DNA barcode similarity	University of Arizona, Insect Collection	adult	refuse of army ant Eciton burchellii foreli	EB03	EB03_04	statary phase	Costa Rica	Heredia	Canton Sarapiquí	La Selva Biological Station	09-Mar-2013	15:00	Christoph von Beeren, Daniel Kronauer, Griffin Burke, Sebastian Pohl
ECIMY1055-19	cvb044tpti003	BOLD:AEV8401	568	OQ173284	0	Arthropoda	Insecta	Coleoptera	Ptiliidae	Acrotrichinae	Acrotrichini	Acrotrichis	Acrotrichis CVB51	morphological ID superseded DNA barcode similarity	University of Arizona, Insect Collection	adult	refuse of army ant Eciton burchellii foreli	EB01	EB01_02	nomadic phase	Costa Rica	Heredia	Canton Sarapiquí	La Selva Biological Station	13-Feb-2013	NA	Christoph von Beeren, Daniel Kronauer, Griffin Burke, Sebastian Pohl
REFUS283-22	cvb459_l1	NA	257	OQ173295	2	Arthropoda	Insecta	Coleoptera	Ptilodactylidae	NA	NA	NA	Ptilodactylidae CVB22	DNA barcode	Technical University Darmstadt Insect Collection	larva	refuse of army ant Eciton hamatum	EH08	EH08_01	nomadic phase	Costa Rica	Heredia	Canton Sarapiquí	La Selva Biological Station	29-Mar-2013	21:50	Christoph von Beeren, Daniel Kronauer, Griffin Burke, Sebastian Pohl
ECIMY1498-19	cvb548miro001	BOLD:AEF2657	658	MW129394	0	Arthropoda	Insecta	Coleoptera	Hydrophilidae	Sphaeridiinae	Megasternini	Sacosternum	Sacosternum laselva	morphological ID superseded DNA barcode similarity	National Museum of Natural History, Prague	adult	refuse of army ant Eciton burchellii foreli	EB09	EB09_01	statary phase	Costa Rica	Heredia	Canton Sarapiquí	La Selva Biological Station	07-Apr-2013	21:30	Christoph von Beeren, Daniel Kronauer, Griffin Burke, Sebastian Pohl
REFUS439-22	cvb515be118	BOLD:AEF2657	361	OQ173305	0	Arthropoda	Insecta	Coleoptera	Hydrophilidae	Sphaeridiinae	Megasternini	Sacosternum	Sacosternum laselva	morphological ID superseded DNA barcode similarity	Technical University Darmstadt Insect Collection	adult	refuse of army ant Eciton burchellii foreli	EB11	EB11_01	statary phase	Costa Rica	Heredia	Canton Sarapiquí	La Selva Biological Station	04-Apr-2013	23:30	Christoph von Beeren, Daniel Kronauer, Griffin Burke, Sebastian Pohl
REFUS405-22	cvb285be102	BOLD:AEF2657	413	OQ173303	0	Arthropoda	Insecta	Coleoptera	Hydrophilidae	Sphaeridiinae	Megasternini	Sacosternum	Sacosternum laselva	morphological ID superseded DNA barcode similarity	Technical University Darmstadt Insect Collection	adult	refuse of army ant Eciton burchellii foreli	EB03	EB03_02	nomadic phase	Costa Rica	Heredia	Canton Sarapiquí	La Selva Biological Station	13-Mar-2013	01:00	Christoph von Beeren, Daniel Kronauer, Griffin Burke, Sebastian Pohl
REFUS436-22	cvb515be115	BOLD:AEF2657	360	OQ173306	0	Arthropoda	Insecta	Coleoptera	Hydrophilidae	Sphaeridiinae	Megasternini	Sacosternum	Sacosternum laselva	morphological ID superseded DNA barcode similarity	Technical University Darmstadt Insect Collection	adult	refuse of army ant Eciton burchellii foreli	EB11	EB11_01	statary phase	Costa Rica	Heredia	Canton Sarapiquí	La Selva Biological Station	04-Apr-2013	23:30	Christoph von Beeren, Daniel Kronauer, Griffin Burke, Sebastian Pohl
ECIMY1500-19	cvb458ce001	BOLD:AEF2657	658	MW129392	1	Arthropoda	Insecta	Coleoptera	Hydrophilidae	Sphaeridiinae	Megasternini	Sacosternum	Sacosternum laselva	morphological ID superseded DNA barcode similarity	Technical University Darmstadt Insect Collection	adult	refuse of army ant Eciton hamatum	EH08	EH08_01	nomadic phase	Costa Rica	Heredia	Canton Sarapiquí	La Selva Biological Station	29-Mar-2013	21:50	Christoph von Beeren, Daniel Kronauer, Griffin Burke, Sebastian Pohl
REFUS437-22	cvb515be116	NA	295	OQ173079	0	Arthropoda	Insecta	Coleoptera	Hydrophilidae	Sphaeridiinae	Megasternini	Sacosternum	Sacosternum laselva	morphological ID superseded DNA barcode similarity	Technical University Darmstadt Insect Collection	adult	refuse of army ant Eciton burchellii foreli	EB11	EB11_01	statary phase	Costa Rica	Heredia	Canton Sarapiquí	La Selva Biological Station	04-Apr-2013	23:30	Christoph von Beeren, Daniel Kronauer, Griffin Burke, Sebastian Pohl
REFUS438-22	cvb515be117	BOLD:AEF2657	337	OQ173302	0	Arthropoda	Insecta	Coleoptera	Hydrophilidae	Sphaeridiinae	Megasternini	Sacosternum	Sacosternum laselva	morphological ID superseded DNA barcode similarity	Technical University Darmstadt Insect Collection	adult	refuse of army ant Eciton burchellii foreli	EB11	EB11_01	statary phase	Costa Rica	Heredia	Canton Sarapiquí	La Selva Biological Station	04-Apr-2013	23:30	Christoph von Beeren, Daniel Kronauer, Griffin Burke, Sebastian Pohl
REFUS355-22	cvb003be100	BOLD:AEF2657	406	OQ173304	0	Arthropoda	Insecta	Coleoptera	Hydrophilidae	Sphaeridiinae	Megasternini	Sacosternum	Sacosternum laselva	morphological ID superseded DNA barcode similarity	Technical University Darmstadt Insect Collection	adult	refuse of army ant Eciton burchellii foreli	EB02	EB02_01	nomadic phase	Costa Rica	Heredia	Canton Sarapiquí	La Selva Biological Station	07-Feb-2013	NA	Christoph von Beeren, Daniel Kronauer, Griffin Burke, Sebastian Pohl
REFUS435-22	cvb515be114	NA	254	OQ173307	0	Arthropoda	Insecta	Coleoptera	Hydrophilidae	Sphaeridiinae	Megasternini	Sacosternum	Sacosternum laselva	morphological ID superseded DNA barcode similarity	Technical University Darmstadt Insect Collection	adult	refuse of army ant Eciton burchellii foreli	EB11	EB11_01	statary phase	Costa Rica	Heredia	Canton Sarapiquí	La Selva Biological Station	04-Apr-2013	23:30	Christoph von Beeren, Daniel Kronauer, Griffin Burke, Sebastian Pohl
REFUS024-22	cvb585miro002	NA	271	OQ173312	0	Arthropoda	Insecta	Coleoptera	Hydrophilidae	Sphaeridiinae	Megasternini	Sacosternum	Sacosternum laselva	morphological ID superseded DNA barcode similarity	Technical University Darmstadt Insect Collection	adult	refuse of army ant Eciton burchellii foreli	EB11	EB11_01	statary phase	Costa Rica	Heredia	Canton Sarapiquí	La Selva Biological Station	09-Apr-2013	23:30	Christoph von Beeren, Daniel Kronauer, Griffin Burke, Sebastian Pohl
ECIMY1499-19	cvb564smro001	BOLD:AEF2657	684	MW129393	1	Arthropoda	Insecta	Coleoptera	Hydrophilidae	Sphaeridiinae	Megasternini	Sacosternum	Sacosternum laselva	morphological ID superseded DNA barcode similarity	Technical University Darmstadt Insect Collection	adult	refuse of army ant Eciton burchellii foreli	EB09	EB09_01	statary phase	Costa Rica	Heredia	Canton Sarapiquí	La Selva Biological Station	07-Apr-2013	21:30	Christoph von Beeren, Daniel Kronauer, Griffin Burke, Sebastian Pohl
ECIMY1501-19	cvb044miro002	BOLD:AEF2657	658	MW129391	0	Arthropoda	Insecta	Coleoptera	Hydrophilidae	Sphaeridiinae	Megasternini	Sacosternum	Sacosternum laselva	morphological ID superseded DNA barcode similarity	Technical University Darmstadt Insect Collection	adult	refuse of army ant Eciton burchellii foreli	EB01	EB01_02	nomadic phase	Costa Rica	Heredia	Canton Sarapiquí	La Selva Biological Station	13-Feb-2013	NA	Christoph von Beeren, Daniel Kronauer, Griffin Burke, Sebastian Pohl
REFUS415-22	cvb189bela100	BOLD:ACF0771	658	OQ173309	0	Arthropoda	Insecta	Coleoptera	Scraptiidae	NA	NA	NA	Scraptiidae CVB29	DNA barcode	Technical University Darmstadt Insect Collection	larva	refuse of army ant Eciton burchellii foreli	EB05	EB05_04	nomadic phase	Costa Rica	Heredia	Canton Sarapiquí	La Selva Biological Station	03-Mar-2013	15:00	Christoph von Beeren, Daniel Kronauer, Griffin Burke, Sebastian Pohl
REFUS238-22	cvb394_l1	BOLD:ACF0771	577	OQ173308	3	Arthropoda	Insecta	Coleoptera	Scraptiidae	NA	NA	NA	Scraptiidae CVB29	DNA barcode	Technical University Darmstadt Insect Collection	larva	refuse of army ant Eciton burchellii foreli	EB04	EB04_01	statary phase	Costa Rica	Heredia	Canton Sarapiquí	La Selva Biological Station	19-Mar-2013	15:00	Christoph von Beeren, Daniel Kronauer, Griffin Burke, Sebastian Pohl
REFUS426-22	cvb515be105	BOLD:AEU8556	405	OQ173313	3	Arthropoda	Insecta	Coleoptera	Staphylinidae	Staphylininae	Staphylinini	aff. Pridonius	aff. Pridonius CVB09	morphological ID superseded DNA barcode similarity	Technical University Darmstadt Insect Collection	adult	refuse of army ant Eciton burchellii foreli	EB11	EB11_01	statary phase	Costa Rica	Heredia	Canton Sarapiquí	La Selva Biological Station	04-Apr-2013	23:30	Christoph von Beeren, Daniel Kronauer, Griffin Burke, Sebastian Pohl
REFUS397-22	cvb305bela103	BOLD:AEU8556	351	OQ173320	0	Arthropoda	Insecta	Coleoptera	Staphylinidae	Staphylininae	Staphylinini	aff. Pridonius	aff. Pridonius CVB09	DNA barcode	Technical University Darmstadt Insect Collection	larva	refuse of army ant Eciton burchellii foreli	EB06	EB06_01	nomadic phase	Costa Rica	Heredia	Canton Sarapiquí	La Selva Biological Station	12-Mar-2013	16:30	Christoph von Beeren, Daniel Kronauer, Griffin Burke, Sebastian Pohl
REFUS398-22	cvb305bela104	BOLD:AEU8556	415	OQ173323	0	Arthropoda	Insecta	Coleoptera	Staphylinidae	Staphylininae	Staphylinini	aff. Pridonius	aff. Pridonius CVB09	DNA barcode	Technical University Darmstadt Insect Collection	larva	refuse of army ant Eciton burchellii foreli	EB06	EB06_01	nomadic phase	Costa Rica	Heredia	Canton Sarapiquí	La Selva Biological Station	12-Mar-2013	16:30	Christoph von Beeren, Daniel Kronauer, Griffin Burke, Sebastian Pohl
REFUS063-22	cvb299stla001	BOLD:AEU8556	658	OQ173324	2	Arthropoda	Insecta	Coleoptera	Staphylinidae	Staphylininae	Staphylinini	aff. Pridonius	aff. Pridonius CVB09	DNA barcode	Technical University Darmstadt Insect Collection	larva	refuse of army ant Eciton burchellii foreli	EB01	EB01_09	statary phase	Costa Rica	Heredia	Canton Sarapiquí	La Selva Biological Station	14-Mar-2013	16:00	Christoph von Beeren, Daniel Kronauer, Griffin Burke, Sebastian Pohl
REFUS407-22	cvb285egg100	BOLD:AEU8556	354	OQ173321	0	Arthropoda	Insecta	Coleoptera	Staphylinidae	Staphylininae	Staphylinini	aff. Pridonius	aff. Pridonius CVB09	DNA barcode	Technical University Darmstadt Insect Collection	egg	refuse of army ant Eciton burchellii foreli	EB03	EB03_02	nomadic phase	Costa Rica	Heredia	Canton Sarapiquí	La Selva Biological Station	13-Mar-2013	01:00	Christoph von Beeren, Daniel Kronauer, Griffin Burke, Sebastian Pohl
REFUS274-22	cvb626_l1	BOLD:AEU8556	402	OQ173319	2	Arthropoda	Insecta	Coleoptera	Staphylinidae	Staphylininae	Staphylinini	aff. Pridonius	aff. Pridonius CVB09	DNA barcode	Technical University Darmstadt Insect Collection	larva	refuse of army ant Eciton burchellii foreli	EB13	EB13_01	statary phase	Costa Rica	Heredia	Canton Sarapiquí	La Selva Biological Station	24-Mar-2014	17:00	Christoph von Beeren, Daniel Kronauer, Griffin Burke, Sebastian Pohl
REFUS068-22	cvb164bela005	BOLD:AEU8556	569	OQ173318	2	Arthropoda	Insecta	Coleoptera	Staphylinidae	Staphylininae	Staphylinini	aff. Pridonius	aff. Pridonius CVB09	DNA barcode	Technical University Darmstadt Insect Collection	larva	refuse of army ant Eciton burchellii foreli	EB01	EB01_08	nomadic phase	Costa Rica	Heredia	Canton Sarapiquí	La Selva Biological Station	28-Feb-2013	16:00	Christoph von Beeren, Daniel Kronauer, Griffin Burke, Sebastian Pohl
REFUS394-22	cvb305bela100	BOLD:AEU8556	410	OQ173317	0	Arthropoda	Insecta	Coleoptera	Staphylinidae	Staphylininae	Staphylinini	aff. Pridonius	aff. Pridonius CVB09	DNA barcode	Technical University Darmstadt Insect Collection	larva	refuse of army ant Eciton burchellii foreli	EB06	EB06_01	nomadic phase	Costa Rica	Heredia	Canton Sarapiquí	La Selva Biological Station	12-Mar-2013	16:30	Christoph von Beeren, Daniel Kronauer, Griffin Burke, Sebastian Pohl
REFUS269-22	cvb617_l3	BOLD:AEU8556	331	OQ173315	2	Arthropoda	Insecta	Coleoptera	Staphylinidae	Staphylininae	Staphylinini	aff. Pridonius	aff. Pridonius CVB09	DNA barcode	Technical University Darmstadt Insect Collection	larva	refuse of army ant Eciton burchellii foreli	EB13	EB13_01	statary phase	Costa Rica	Heredia	Canton Sarapiquí	La Selva Biological Station	24-Mar-2014	17:00	Christoph von Beeren, Daniel Kronauer, Griffin Burke, Sebastian Pohl
REFUS267-22	cvb616_l1	BOLD:AEU8556	408	OQ173325	2	Arthropoda	Insecta	Coleoptera	Staphylinidae	Staphylininae	Staphylinini	aff. Pridonius	aff. Pridonius CVB09	DNA barcode	Technical University Darmstadt Insect Collection	larva	refuse of army ant Eciton burchellii foreli	EB13	EB13_01	statary phase	Costa Rica	Heredia	Canton Sarapiquí	La Selva Biological Station	24-Mar-2014	17:00	Christoph von Beeren, Daniel Kronauer, Griffin Burke, Sebastian Pohl
REFUS251-22	cvb543_l1	BOLD:AEU8556	627	OQ173326	2	Arthropoda	Insecta	Coleoptera	Staphylinidae	Staphylininae	Staphylinini	aff. Pridonius	aff. Pridonius CVB09	DNA barcode	Technical University Darmstadt Insect Collection	larva	refuse of army ant Eciton burchellii foreli	EB09	EB09_01	statary phase	Costa Rica	Heredia	Canton Sarapiquí	La Selva Biological Station	06-Apr-2013	16:00	Christoph von Beeren, Daniel Kronauer, Griffin Burke, Sebastian Pohl
REFUS382-22	cvb458bela100	BOLD:AEU8556	402	OQ173314	0	Arthropoda	Insecta	Coleoptera	Staphylinidae	Staphylininae	Staphylinini	aff. Pridonius	aff. Pridonius CVB09	DNA barcode	Technical University Darmstadt Insect Collection	larva	refuse of army ant Eciton hamatum	EH08	EH08_01	nomadic phase	Costa Rica	Heredia	Canton Sarapiquí	La Selva Biological Station	29-Mar-2013	21:50	Christoph von Beeren, Daniel Kronauer, Griffin Burke, Sebastian Pohl
REFUS268-22	cvb617_l2	BOLD:AEU8556	355	OQ173316	2	Arthropoda	Insecta	Coleoptera	Staphylinidae	Staphylininae	Staphylinini	aff. Pridonius	aff. Pridonius CVB09	DNA barcode	Technical University Darmstadt Insect Collection	larva	refuse of army ant Eciton burchellii foreli	EB13	EB13_01	statary phase	Costa Rica	Heredia	Canton Sarapiquí	La Selva Biological Station	24-Mar-2014	17:00	Christoph von Beeren, Daniel Kronauer, Griffin Burke, Sebastian Pohl
REFUS147-22	cvb377stla010	BOLD:AEU8556	658	OQ173322	0	Arthropoda	Insecta	Coleoptera	Staphylinidae	Staphylininae	Staphylinini	aff. Pridonius	aff. Pridonius CVB09	DNA barcode	Technical University Darmstadt Insect Collection	larva	refuse of army ant Eciton burchellii foreli	EB03	EB03_05	nomadic phase	Costa Rica	Heredia	Canton Sarapiquí	La Selva Biological Station	17-Mar-2013	16:00	Christoph von Beeren, Daniel Kronauer, Griffin Burke, Sebastian Pohl
ECIMY057-19	cvb377weirdo001	BOLD:ADD7350	626	OQ173328	2	Arthropoda	Insecta	Coleoptera	Histeridae	Haeteriinae	NA	Symphilister	Symphilister cf. hamati	DNA barcode	Louisiana State Arthropod Museum	larva	refuse of army ant Eciton burchellii foreli	EB03	EB03_05	nomadic phase	Costa Rica	Heredia	Canton Sarapiquí	La Selva Biological Station	17-Mar-2013	16:00	Christoph von Beeren, Daniel Kronauer, Griffin Burke, Sebastian Pohl
ECIMY058-19	cvb377weirdo002	BOLD:ADD7350	626	OQ173329	4	Arthropoda	Insecta	Coleoptera	Histeridae	Haeteriinae	NA	Symphilister	Symphilister cf. hamati	DNA barcode	Louisiana State Arthropod Museum	larva	refuse of army ant Eciton burchellii foreli	EB03	EB03_05	nomadic phase	Costa Rica	Heredia	Canton Sarapiquí	La Selva Biological Station	17-Mar-2013	16:00	Christoph von Beeren, Daniel Kronauer, Griffin Burke, Sebastian Pohl
ECIMY1570-20	cvb238_l1	BOLD:ADD7350	563	OQ173327	4	Arthropoda	Insecta	Coleoptera	Histeridae	Haeteriinae	NA	Symphilister	Symphilister cf. hamati	DNA barcode	Technical University Darmstadt Insect Collection	larva	refuse of army ant Eciton burchellii foreli	EB05	EB05_03	nomadic phase	Costa Rica	Heredia	Canton Sarapiquí	La Selva Biological Station	08-Mar-2013	15:00	Christoph von Beeren, Daniel Kronauer, Griffin Burke, Sebastian Pohl
ECIMY069-19	cvb008hist002	BOLD:AFE3088	607	OQ843065	1	Arthropoda	Insecta	Coleoptera	Histeridae	Haeteriinae	NA	Synoditulus	Synoditulus debilis	morphological ID superseded DNA barcode similarity	Louisiana State Arthropod Museum	adult	refuse of army ant Eciton burchellii foreli	EB02	EB02_01	nomadic phase	Costa Rica	Heredia	Canton Sarapiquí	La Selva Biological Station	08-Feb-2013	23:15	Christoph von Beeren, Daniel Kronauer, Griffin Burke, Sebastian Pohl
ECIMY068-19	cvb227hist002	BOLD:AFE3088	621	OQ843068	1	Arthropoda	Insecta	Coleoptera	Histeridae	Haeteriinae	NA	Synoditulus	Synoditulus debilis	morphological ID superseded DNA barcode similarity	Louisiana State Arthropod Museum	adult	refuse of army ant Eciton burchellii foreli	EB03	EB03_04	statary phase	Costa Rica	Heredia	Canton Sarapiquí	La Selva Biological Station	09-Mar-2013	15:00	Christoph von Beeren, Daniel Kronauer, Griffin Burke, Sebastian Pohl
ECIMY067-19	cvb227hist001	NA	NA	NA	2	Arthropoda	Insecta	Coleoptera	Histeridae	Haeteriinae	NA	Synoditulus	Synoditulus debilis	purely morphological ID, no barcode available	Louisiana State Arthropod Museum	adult	refuse of army ant Eciton burchellii foreli	EB03	EB03_04	statary phase	Costa Rica	Heredia	Canton Sarapiquí	La Selva Biological Station	09-Mar-2013	15:00	Christoph von Beeren, Daniel Kronauer, Griffin Burke, Sebastian Pohl
REFUS677-23	cvb034hist020	BOLD:AFE3088	594	OQ843058	1	Arthropoda	Insecta	Coleoptera	Histeridae	Haeteriinae	NA	Synoditulus	Synoditulus debilis	morphological ID superseded DNA barcode similarity	California State Collection of Arthropods	adult	refuse of army ant Eciton burchellii foreli	EB01	EB01_01	nomadic phase	Costa Rica	Heredia	Canton Sarapiquí	La Selva Biological Station	12-Feb-2013	17:00-19:30	Christoph von Beeren, Daniel Kronauer, Griffin Burke, Sebastian Pohl
REFUS678-23	cvb169hist021	BOLD:AFE3088	623	OQ843059	2	Arthropoda	Insecta	Coleoptera	Histeridae	Haeteriinae	NA	Synoditulus	Synoditulus debilis	morphological ID superseded DNA barcode similarity	California State Collection of Arthropods	adult	refuse of army ant Eciton burchellii foreli	EB03	EB03_04	statary phase	Costa Rica	Heredia	Canton Sarapiquí	La Selva Biological Station	01-Mar-2013	NA	Christoph von Beeren, Daniel Kronauer, Griffin Burke, Sebastian Pohl
REFUS679-23	cvb227hist022	BOLD:AFE3088	610	OQ843060	1	Arthropoda	Insecta	Coleoptera	Histeridae	Haeteriinae	NA	Synoditulus	Synoditulus debilis	morphological ID superseded DNA barcode similarity	California State Collection of Arthropods	adult	refuse of army ant Eciton burchellii foreli	EB03	EB03_04	statary phase	Costa Rica	Heredia	Canton Sarapiquí	La Selva Biological Station	09-Mar-2013	15:00	Christoph von Beeren, Daniel Kronauer, Griffin Burke, Sebastian Pohl
REFUS680-23	cvb227hist023	BOLD:AFE3088	619	OQ843061	1	Arthropoda	Insecta	Coleoptera	Histeridae	Haeteriinae	NA	Synoditulus	Synoditulus debilis	morphological ID superseded DNA barcode similarity	California State Collection of Arthropods	adult	refuse of army ant Eciton burchellii foreli	EB03	EB03_04	statary phase	Costa Rica	Heredia	Canton Sarapiquí	La Selva Biological Station	09-Mar-2013	15:00	Christoph von Beeren, Daniel Kronauer, Griffin Burke, Sebastian Pohl
REFUS681-23	cvb227hist024	BOLD:AFE3088	313	OQ843062	1	Arthropoda	Insecta	Coleoptera	Histeridae	Haeteriinae	NA	Synoditulus	Synoditulus debilis	morphological ID superseded DNA barcode similarity	California State Collection of Arthropods	adult	refuse of army ant Eciton burchellii foreli	EB03	EB03_04	statary phase	Costa Rica	Heredia	Canton Sarapiquí	La Selva Biological Station	09-Mar-2013	15:00	Christoph von Beeren, Daniel Kronauer, Griffin Burke, Sebastian Pohl
REFUS682-23	cvb227hist025	BOLD:AFE3088	620	OQ843063	1	Arthropoda	Insecta	Coleoptera	Histeridae	Haeteriinae	NA	Synoditulus	Synoditulus debilis	morphological ID superseded DNA barcode similarity	California State Collection of Arthropods	adult	refuse of army ant Eciton burchellii foreli	EB03	EB03_04	statary phase	Costa Rica	Heredia	Canton Sarapiquí	La Selva Biological Station	09-Mar-2013	15:00	Christoph von Beeren, Daniel Kronauer, Griffin Burke, Sebastian Pohl
REFUS683-23	cvb227hist026	BOLD:AFE3088	601	OQ843064	1	Arthropoda	Insecta	Coleoptera	Histeridae	Haeteriinae	NA	Synoditulus	Synoditulus debilis	morphological ID superseded DNA barcode similarity	California State Collection of Arthropods	adult	refuse of army ant Eciton burchellii foreli	EB03	EB03_04	statary phase	Costa Rica	Heredia	Canton Sarapiquí	La Selva Biological Station	09-Mar-2013	15:00	Christoph von Beeren, Daniel Kronauer, Griffin Burke, Sebastian Pohl
REFUS684-23	cvb227hist030	NA	NA	NA	1	Arthropoda	Insecta	Coleoptera	Histeridae	Haeteriinae	NA	Synoditulus	Synoditulus debilis	purely morphological ID, no barcode available	California State Collection of Arthropods	adult	refuse of army ant Eciton burchellii foreli	EB03	EB03_04	statary phase	Costa Rica	Heredia	Canton Sarapiquí	La Selva Biological Station	09-Mar-2013	15:00	Christoph von Beeren, Daniel Kronauer, Griffin Burke, Sebastian Pohl
REFUS685-23	cvb425hist021	BOLD:AFE3088	606	OQ843066	1	Arthropoda	Insecta	Coleoptera	Histeridae	Haeteriinae	NA	Synoditulus	Synoditulus debilis	morphological ID superseded DNA barcode similarity	California State Collection of Arthropods	adult	refuse of army ant Eciton burchellii foreli	EB10	EB10_01	nomadic phase	Costa Rica	Heredia	Canton Sarapiquí	La Selva Biological Station	23-Mar-2013	01:30	Christoph von Beeren, Daniel Kronauer, Griffin Burke, Sebastian Pohl
REFUS686-23	cvb513hist021	BOLD:AFE3088	608	OQ843067	1	Arthropoda	Insecta	Coleoptera	Histeridae	Haeteriinae	NA	Synoditulus	Synoditulus debilis	morphological ID superseded DNA barcode similarity	California State Collection of Arthropods	adult	refuse of army ant Eciton burchellii foreli	EB11	EB11_01	statary phase	Costa Rica	Heredia	Canton Sarapiquí	La Selva Biological Station	04-Apr-2013	23:30	Christoph von Beeren, Daniel Kronauer, Griffin Burke, Sebastian Pohl
REFUS696-23	cvb029hist020	BOLD:AFE3088	612	OQ843069	1	Arthropoda	Insecta	Coleoptera	Histeridae	Haeteriinae	NA	Synoditulus	Synoditulus debilis	morphological ID superseded DNA barcode similarity	California State Collection of Arthropods	adult	refuse of army ant Eciton burchellii foreli	EB03	EB03_02	nomadic phase	Costa Rica	Heredia	Canton Sarapiquí	La Selva Biological Station	12-Feb-2013	08:30	Christoph von Beeren, Daniel Kronauer, Griffin Burke, Sebastian Pohl
REFUS242-22	cvb296_l2	NA	336	OQ173330	3	Arthropoda	Insecta	Coleoptera	Tenebrionidae	NA	NA	NA	Tenebrionidae CVB21	DNA barcode	Technical University Darmstadt Insect Collection	larva	refuse of army ant Eciton burchellii foreli	EB07	EB07_01	statary phase	Costa Rica	Heredia	Canton Sarapiquí	La Selva Biological Station	14-Mar-2013	NA	Christoph von Beeren, Daniel Kronauer, Griffin Burke, Sebastian Pohl
REFUS285-22	cvb525_a2	BOLD:AEQ8341	587	OQ173333	2	Arthropoda	Insecta	Coleoptera	Staphylinidae	Aleocharinae	NA	Tetradonella	Tetradonella CVB40	morphological ID superseded DNA barcode similarity	Technical University Darmstadt Insect Collection	adult	refuse of army ant Eciton hamatum	EH09	EH09_01	nomadic phase	Costa Rica	Heredia	Canton Sarapiquí	La Selva Biological Station	05-Apr-2013	16:00	Christoph von Beeren, Daniel Kronauer, Griffin Burke, Sebastian Pohl
REFUS288-22	cvb525_a5	BOLD:AEQ8341	649	OQ173331	2	Arthropoda	Insecta	Coleoptera	Staphylinidae	Aleocharinae	NA	Tetradonella	Tetradonella CVB40	morphological ID superseded DNA barcode similarity	Technical University Darmstadt Insect Collection	adult	refuse of army ant Eciton hamatum	EH09	EH09_01	nomadic phase	Costa Rica	Heredia	Canton Sarapiquí	La Selva Biological Station	05-Apr-2013	16:00	Christoph von Beeren, Daniel Kronauer, Griffin Burke, Sebastian Pohl
REFUS286-22	cvb525_a3	BOLD:AEQ8341	627	OQ173332	2	Arthropoda	Insecta	Coleoptera	Staphylinidae	Aleocharinae	NA	Tetradonella	Tetradonella CVB40	morphological ID superseded DNA barcode similarity	Technical University Darmstadt Insect Collection	adult	refuse of army ant Eciton hamatum	EH09	EH09_01	nomadic phase	Costa Rica	Heredia	Canton Sarapiquí	La Selva Biological Station	05-Apr-2013	16:00	Christoph von Beeren, Daniel Kronauer, Griffin Burke, Sebastian Pohl
REFUS418-22	cvb207be101	BOLD:AEQ8341	657	OQ173334	0	Arthropoda	Insecta	Coleoptera	Staphylinidae	Aleocharinae	NA	Tetradonella	Tetradonella CVB40	morphological ID superseded DNA barcode similarity	Technical University Darmstadt Insect Collection	adult	refuse of army ant Eciton burchellii foreli	EB05	EB05_04	nomadic phase	Costa Rica	Heredia	Canton Sarapiquí	La Selva Biological Station	03-Mar-2013	NA	Christoph von Beeren, Daniel Kronauer, Griffin Burke, Sebastian Pohl
TETRX238-16	cvb513tetr003	BOLD:ADA9499	648	KX420134	0	Arthropoda	Insecta	Coleoptera	Staphylinidae	Aleocharinae	False_Lomechusini	Tetradonia	Tetradonia cf. marginalis	DNA barcode	Technical University Darmstadt Insect Collection	adult	refuse of army ant Eciton burchellii foreli	EB11	EB11_01	statary phase	Costa Rica	Heredia	Canton Sarapiquí	La Selva Biological Station	04-Apr-2013	23:30	Christoph von Beeren, Daniel Kronauer, Griffin Burke, Sebastian Pohl
TETRX001-16	cvb390tetr001	BOLD:ADA9499	658	KX420039	24	Arthropoda	Insecta	Coleoptera	Staphylinidae	Aleocharinae	False_Lomechusini	Tetradonia	Tetradonia cf. marginalis	DNA barcode	Technical University Darmstadt Insect Collection	adult	refuse of army ant Eciton burchellii foreli	EB08	EB08_01	nomadic phase	Costa Rica	Heredia	Canton Sarapiquí	La Selva Biological Station	17-Mar-2013	16:00	Christoph von Beeren, Daniel Kronauer, Griffin Burke, Sebastian Pohl
TETRX242-16	cvb108tetr001	BOLD:ADA9510	658	KX419832	0	Arthropoda	Insecta	Coleoptera	Staphylinidae	Aleocharinae	False_Lomechusini	Tetradonia	Tetradonia laticeps	DNA barcode	Technical University Darmstadt Insect Collection	adult	refuse of army ant Eciton dulcium	ED01	ED01_01	nomadic phase	Costa Rica	Heredia	Canton Sarapiquí	La Selva Biological Station	21-Feb-2013	20:00	Christoph von Beeren, Daniel Kronauer, Griffin Burke, Sebastian Pohl
ECIMY1174-19	cvb227hist003	NA	NA	NA	2	Arthropoda	Insecta	Coleoptera	Histeridae	Haeteriinae	NA	Trichoreninus	Trichoreninus geminus	purely morphological ID, no barcode available	Natural History Museum of Los Angeles County	adult	refuse of army ant Eciton burchellii foreli	EB03	EB03_04	statary phase	Costa Rica	Heredia	Canton Sarapiquí	La Selva Biological Station	09-Mar-2013	15:00	Christoph von Beeren, Daniel Kronauer, Griffin Burke, Sebastian Pohl
REFUS673-23	cvb059hist020	NA	NA	NA	1	Arthropoda	Insecta	Coleoptera	Histeridae	Haeteriinae	NA	Trichoreninus	Trichoreninus geminus	purely morphological ID, no barcode available	California State Collection of Arthropods	adult	refuse of army ant Eciton burchellii foreli	EB01	EB01_04	nomadic phase	Costa Rica	Heredia	Canton Sarapiquí	La Selva Biological Station	16-Feb-2013	20:00-24:00	Christoph von Beeren, Daniel Kronauer, Griffin Burke, Sebastian Pohl
REFUS695-23	cvb089hist020	BOLD:AFE3310	536	OQ843070	1	Arthropoda	Insecta	Coleoptera	Histeridae	Haeteriinae	NA	Trichoreninus	Trichoreninus geminus	morphological ID superseded DNA barcode similarity	California State Collection of Arthropods	adult	refuse of army ant Eciton burchellii foreli	EB03	EB03_06	nomadic phase	Costa Rica	Heredia	Canton Sarapiquí	La Selva Biological Station	17-Feb-2013	22:00	Christoph von Beeren, Daniel Kronauer, Griffin Burke, Sebastian Pohl
VAT306-15	cvb564vala001	BOLD:ACH6492	658	KT783151	1	Arthropoda	Insecta	Coleoptera	Staphylinidae	Tachyporinae	Vatesini	Vatesus	Vatesus cf. clypeatus CVB72	DNA barcode	Technical University Darmstadt Insect Collection	larva	refuse of army ant Eciton burchellii foreli	EB09	EB09_01	statary phase	Costa Rica	Heredia	Canton Sarapiquí	La Selva Biological Station	07-Apr-2013	19:30-23:15	Christoph von Beeren, Daniel Kronauer, Griffin Burke, Sebastian Pohl
VAT312-15	cvb564vala004	BOLD:ACH6492	658	KT783148	1	Arthropoda	Insecta	Coleoptera	Staphylinidae	Tachyporinae	Vatesini	Vatesus	Vatesus cf. clypeatus CVB72	DNA barcode	Technical University Darmstadt Insect Collection	larva	refuse of army ant Eciton burchellii foreli	EB09	EB09_01	statary phase	Costa Rica	Heredia	Canton Sarapiquí	La Selva Biological Station	07-Apr-2013	21:30	Christoph von Beeren, Daniel Kronauer, Griffin Burke, Sebastian Pohl
VAT302-15	cvb548vala001	BOLD:ACH6492	658	KT783155	1	Arthropoda	Insecta	Coleoptera	Staphylinidae	Tachyporinae	Vatesini	Vatesus	Vatesus cf. clypeatus CVB72	DNA barcode	Technical University Darmstadt Insect Collection	larva	refuse of army ant Eciton burchellii foreli	EB09	EB09_01	statary phase	Costa Rica	Heredia	Canton Sarapiquí	La Selva Biological Station	07-Apr-2013	21:30	Christoph von Beeren, Daniel Kronauer, Griffin Burke, Sebastian Pohl
VAT310-15	cvb564vala003	BOLD:ACH6492	658	KT783149	0	Arthropoda	Insecta	Coleoptera	Staphylinidae	Tachyporinae	Vatesini	Vatesus	Vatesus cf. clypeatus CVB72	DNA barcode	Technical University Darmstadt Insect Collection	larva	refuse of army ant Eciton burchellii foreli	EB09	EB09_01	statary phase	Costa Rica	Heredia	Canton Sarapiquí	La Selva Biological Station	07-Apr-2013	21:30	Christoph von Beeren, Daniel Kronauer, Griffin Burke, Sebastian Pohl
VAT285-15	cvb513vala001	BOLD:ACH6492	658	KT783161	1	Arthropoda	Insecta	Coleoptera	Staphylinidae	Tachyporinae	Vatesini	Vatesus	Vatesus cf. clypeatus CVB72	DNA barcode	Technical University Darmstadt Insect Collection	larva	refuse of army ant Eciton burchellii foreli	EB11	EB11_01	statary phase	Costa Rica	Heredia	Canton Sarapiquí	La Selva Biological Station	04-Apr-2013	23:30	Christoph von Beeren, Daniel Kronauer, Griffin Burke, Sebastian Pohl
VAT303-15	cvb548vala002	BOLD:ACH6492	658	KT783154	1	Arthropoda	Insecta	Coleoptera	Staphylinidae	Tachyporinae	Vatesini	Vatesus	Vatesus cf. clypeatus CVB72	DNA barcode	Technical University Darmstadt Insect Collection	larva	refuse of army ant Eciton burchellii foreli	EB09	EB09_01	statary phase	Costa Rica	Heredia	Canton Sarapiquí	La Selva Biological Station	07-Apr-2013	21:30	Christoph von Beeren, Daniel Kronauer, Griffin Burke, Sebastian Pohl
ECIMY1594-20	cvb293_l2	BOLD:ACH6492	635	MW129935	2	Arthropoda	Insecta	Coleoptera	Staphylinidae	Tachyporinae	Vatesini	Vatesus	Vatesus cf. clypeatus CVB72	DNA barcode	Technical University Darmstadt Insect Collection	larva	refuse of army ant Eciton burchellii foreli	EB07	EB07_01	statary phase	Costa Rica	Heredia	Canton Sarapiquí	La Selva Biological Station	14-Mar-2013	NA	Christoph von Beeren, Daniel Kronauer, Griffin Burke, Sebastian Pohl
VAT308-15	cvb564vala002	BOLD:ACH6492	658	KT783150	1	Arthropoda	Insecta	Coleoptera	Staphylinidae	Tachyporinae	Vatesini	Vatesus	Vatesus cf. clypeatus CVB72	DNA barcode	Technical University Darmstadt Insect Collection	larva	refuse of army ant Eciton burchellii foreli	EB09	EB09_01	statary phase	Costa Rica	Heredia	Canton Sarapiquí	La Selva Biological Station	07-Apr-2013	21:30	Christoph von Beeren, Daniel Kronauer, Griffin Burke, Sebastian Pohl
REFUS326-22	cvb301_a1	BOLD:ACZ5104	664	OQ173335	7	Arthropoda	Insecta	Coleoptera	Staphylinidae	Staphylininae	Xantholinini	NA	Xantholinini CVB10	morphological ID superseded DNA barcode similarity	Technical University Darmstadt Insect Collection	adult	refuse of army ant Eciton burchellii foreli	EB06	EB06_02	nomadic phase	Costa Rica	Heredia	Canton Sarapiquí	La Selva Biological Station	14-Mar-2013	16:30	Christoph von Beeren, Daniel Kronauer, Griffin Burke, Sebastian Pohl
REFUS166-22	cvb281hist001	BOLD:ACZ5104	661	OQ173336	3	Arthropoda	Insecta	Coleoptera	Staphylinidae	Staphylininae	Xantholinini	NA	Xantholinini CVB10	morphological ID superseded DNA barcode similarity	Technical University Darmstadt Insect Collection	adult	refuse of army ant Eciton burchellii foreli	EB06	EB06_01	nomadic phase	Costa Rica	Heredia	Canton Sarapiquí	La Selva Biological Station	12-Mar-2013	15:00	Christoph von Beeren, Daniel Kronauer, Griffin Burke, Sebastian Pohl

## Sheet: Beetle abundance
Number of beetles (abundance) in different Eciton refuse deposits and control plots. The number of specimens per deposits is also given for those species that we were able to identify based on morphology alone.																Abundance of morphologically identified species in different deposits (excluding the barcoded specimens)
Sample ID	Sample type	Army ant species	Colony ID	Colony phase	Collection date	No. of collections	Barcoded adults	Adults	Adults - first refuse collection	Barcoded larvae	Larvae	Larvae - first refuse collection	Barcoded eggs	Eggs in refuse	Eggs - first refuse collection	aff. Pridonius CVB70	Cephaloplectus mus	Cercyon pohli	Ecitochara connexa	Ecitomorpha cf. nevermanni	Ecitomorpha cf. breviceps	Ecitophya simulans	Sacosternum laselva
cvb375	control plot 1	control	control	control	2013-03-17	1	NA	0	0	NA	0	0	0	0	0	NA	NA	NA	NA	NA	NA	NA	NA
cvb378_379	control plot 2	control	control	control	2013-03-17	1	NA	1	1	NA	1	1	0	0	0	NA	NA	NA	NA	NA	NA	NA	NA
cvb404_405	control plot 3	control	control	control	2013-03-22	1	NA	1	1	NA	0	0	0	0	0	NA	NA	NA	NA	NA	NA	NA	NA
cvb417_421	control plot 4	control	control	control	2013-03-22	1	NA	6	6	NA	0	0	0	0	0	NA	NA	NA	NA	NA	NA	NA	NA
cvb437	control plot 5	control	control	control	2013-03-22	1	NA	8	8	NA	1	1	0	0	0	NA	NA	NA	NA	NA	NA	NA	NA
cvb446	control plot 6	control	control	control	2013-03-26	1	NA	1	1	NA	0	0	0	0	0	NA	NA	NA	NA	NA	NA	NA	NA
cvb450	control plot 7	control	control	control	2013-03-28	1	NA	0	0	NA	0	0	0	0	0	NA	NA	NA	NA	NA	NA	NA	NA
cvb474	control plot 8	control	control	control	2013-03-31	1	NA	0	0	NA	1	1	0	0	0	NA	NA	NA	NA	NA	NA	NA	NA
cvb476_477	control plot 9	control	control	control	2013-03-31	1	NA	0	0	NA	1	1	0	0	0	NA	NA	NA	NA	NA	NA	NA	NA
cvb493_494	control plot 10	control	control	control	2013-04-02	1	NA	0	0	NA	1	1	0	0	0	NA	NA	NA	NA	NA	NA	NA	NA
cvb510	control plot 11	control	control	control	2013-04-04	1	NA	0	0	NA	1	1	0	0	0	NA	NA	NA	NA	NA	NA	NA	NA
cvb511	control plot 12	control	control	control	2013-04-03	1	NA	1	1	NA	1	1	0	0	0	NA	NA	NA	NA	NA	NA	NA	NA
cvb512	control plot 13	control	control	control	2013-04-04	1	NA	3	3	NA	0	0	1	0	0	NA	NA	NA	NA	NA	NA	NA	NA
cvb530-32	control plot 14	control	control	control	2013-04-06	1	NA	1	1	NA	0	0	0	0	0	NA	NA	NA	NA	NA	NA	NA	NA
cvb575	control plot 15	control	control	control	2013-04-07	1	NA	0	0	NA	0	0	0	0	0	NA	NA	NA	NA	NA	NA	NA	NA
EB01_01	refuse deposit 1	Eciton burchellii	EB01	nomadic phase	2013-02-12	1	10	398	398	0	23	23	0	0	0	2	0	0	0	0	0	1	21
EB01_02	refuse deposit 2	Eciton burchellii	EB01	nomadic phase	2013-02-13	1	13	34	34	1	1	1	0	0	0	1	0	0	0	0	0	0	0
EB01_03	refuse deposit 3	Eciton burchellii	EB01	nomadic phase	2013-02-14	1	8	32	32	8	8	8	0	2	2	0	0	0	0	0	0	0	0
EB01_04	refuse deposit 4	Eciton burchellii	EB01	nomadic phase	2013-02-16	1	5	206	206	0	2	2	0	0	0	0	0	0	0	0	0	0	0
EB01_05	refuse deposit 5	Eciton burchellii	EB01	nomadic phase	2013-02-19	1	11	61	61	5	9	9	0	0	0	0	0	1	0	0	0	0	2
EB01_06	refuse deposit 6	Eciton burchellii	EB01	nomadic phase	2013-02-21	1	2	161	161	0	27	27	0	1	1	0	0	0	0	0	0	0	3
EB01_07	refuse deposit 7	Eciton burchellii	EB01	nomadic phase	2013-02-24	1	12	62	62	2	8	8	0	1	1	0	0	3	0	0	0	0	1
EB01_08	refuse deposit 8	Eciton burchellii	EB01	nomadic phase	2013-02-28	1	0	67	67	3	12	12	0	1	1	0	0	3	0	0	0	0	1
EB01_09	refuse deposit 9	Eciton burchellii	EB01	statary phase	2013-03-14	1	3	10	10	4	4	4	0	0	0	0	0	0	0	0	0	0	0
EB02_01	refuse deposit 10	Eciton burchellii	EB02	nomadic phase	2013-02-08	1	22	102	102	0	0	0	0	0	0	0	0	0	0	0	0	0	2
EB03_02	refuse deposit 11	Eciton burchellii	EB03	nomadic phase	2013-02-07	1	8	207	207	1	2	2	0	0	0	0	0	1	0	0	0	0	6
EB03_04	refuse deposit 12	Eciton burchellii	EB03	statary phase	18.02.-09.03.2013	3	29	226	21	22	36	1	1	1	0	8	0	0	0	0	0	0	0
EB03_05	refuse deposit 13	Eciton burchellii	EB03	nomadic phase	2013-03-17	1	7	38	38	13	46	46	0	0	0	0	0	2	0	0	0	0	0
EB03_06	refuse deposit 14	Eciton burchellii	EB03	nomadic phase	2013-02-17	1	0	2705	2705	0	3	3	0	1	1	3	0	0	0	0	0	0	8
EB04_01	refuse deposit 15	Eciton burchellii	EB04	statary phase	2013-03-19	1	10	116	116	10	15	15	0	0	0	2	0	0	0	0	0	0	0
EB05_01	refuse deposit 16	Eciton burchellii	EB05	nomadic phase	2013-03-02	1	7	148	148	0	0	0	0	0	0	0	0	0	0	0	0	0	0
EB05_02	refuse deposit 17	Eciton burchellii	EB05	nomadic phase	2013-03-03	1	0	685	685	0	2	2	0	0	0	2	0	0	0	0	0	0	3
EB05_03	refuse deposit 18	Eciton burchellii	EB05	nomadic phase	2013-03-08	1	20	189	189	9	59	59	0	2	2	0	0	1	0	0	0	0	1
EB05_04	refuse deposit 19	Eciton burchellii	EB05	nomadic phase	2013-03-03	1	10	1016	1016	3	3	3	0	0	0	4	0	0	1	0	0	0	0
EB06_01	refuse deposit 20	Eciton burchellii	EB06	nomadic phase	2013-03-12	1	6	131	131	8	17	17	1	5	5	0	0	12	0	0	0	0	5
EB06_02	refuse deposit 21	Eciton burchellii	EB06	nomadic phase	2013-03-14	1	9	25	25	10	10	10	0	0	0	0	0	1	0	0	0	0	1
EB07_01	refuse deposit 22	Eciton burchellii	EB07	statary phase	14.-29.03.2013	2	13	132	124	15	101	54	0	0	0	5	3	1	0	0	0	0	5
EB08_01	refuse deposit 23	Eciton burchellii	EB08	nomadic phase	2013-03-17	1	13	225	225	0	0	0	0	0	0	0	0	0	0	0	0	0	0
EB09_01	refuse deposit 24	Eciton burchellii	EB09	statary phase	01.-07.04.2013	4	20	209	99	11	24	1	0	2	1	0	0	0	0	0	0	0	2
EB10_01	refuse deposit 25	Eciton burchellii	EB10	nomadic phase	2013-03-23	1	3	160	160	4	4	4	0	0	0	8	0	0	0	0	0	0	2
EB10_02	refuse deposit 26	Eciton burchellii	EB10	nomadic phase	2013-03-25	1	10	37	37	9	34	34	0	0	0	0	0	0	0	0	0	0	0
EB10_03	refuse deposit 27	Eciton burchellii	EB10	nomadic phase	2013-03-28	1	4	26	26	3	10	10	0	2	2	0	0	0	0	0	0	0	0
EB11_01	refuse deposit 28	Eciton burchellii	EB11	statary phase	04.-09.04.2013	2	47	203	146	15	36	8	0	0	0	6	0	0	0	0	0	0	11
EB13_01	refuse deposit 29	Eciton burchellii	EB13	statary phase	2014-03-24	1	12	31	31	6	7	7	0	0	0	0	0	0	0	0	0	0	0
EB20_01	refuse deposit 30	Eciton burchellii	EB20	nomadic phase	2015-10-17	1	15	372	372	1	1	1	0	0	0	1	0	0	0	0	0	0	0
ED1_01	refuse deposit 31	Eciton dulcium	ED01	nomadic phase	2013-02-21	1	3	3	3	1	1	1	0	0	0	0	0	0	0	0	0	0	0
EH08_01	refuse deposit 32	Eciton hamatum	EH08	nomadic phase	2013-03-29	1	15	81	81	3	4	4	1	4	4	0	0	0	0	0	0	0	0
EH09_01	refuse deposit 33	Eciton hamatum	EH09	nomadic phase	2013-04-05	1	10	38	38	0	0	0	1	1	1	0	0	0	0	0	0	0	0
EH10_01	refuse deposit 34	Eciton hamatum	EH10	nomadic phase	2013-04-07	1	12	228	228	1	2	2	1	1	1	0	0	0	0	0	0	0	0

## Sheet: Beetle prevalence
Prevalence of beetle species in refuse deposits. Note that the prevalence of a given species includes non-barcoded specimens (re-analysis of identifiable species; see main text) that are not listed in the specimen information table. Abbreviations: EB = Eciton burchellii, EH = Eciton hamatum, ED = Eciton dulcium.
	refuse ID																															refuse ID
Species	EB01_01	EB01_02	EB01_03	EB01_04	EB01_05	EB01_06	EB01_07	EB01_08	EB01_09	EB02_01	EB03_02	EB03_04	EB03_05	EB04_01	EB05_01	EB05_03	EB06_01	EB06_02	EB07_01	EB08_01	EB09_01	EB10_01	EB10_02	EB10_03	EB11_01	EB13_01	EB20_01	EB05_04	EB03_06	EB05_02	total_Eciton burchellii	ED01_01	EH08_01	EH09_01	EH10_01	Total_all Eciton species
Achenomorphus CVB04	0	0	1	0	0	0	0	0	0	0	0	0	0	0	0	0	0	0	0	0	0	0	0	0	0	0	0	0	0	0	1	0	0	0	0	1
Acrotrichis CVB14	0	0	0	0	0	0	0	0	0	0	0	0	0	0	0	1	0	0	0	0	0	0	0	0	0	0	0	0	0	0	1	0	0	0	0	1
Acrotrichis CVB15	0	0	0	0	0	0	0	0	0	0	0	0	1	0	0	0	1	0	0	0	0	0	0	0	0	0	0	0	0	0	2	0	0	0	0	2
Acrotrichis CVB16	0	0	1	0	1	0	0	0	0	0	0	1	0	0	0	0	0	0	0	0	0	0	0	1	0	0	0	1	0	0	5	0	0	0	0	5
Acrotrichis CVB17	0	0	0	0	0	0	0	0	0	0	0	0	0	0	0	1	0	0	0	0	1	0	0	0	1	0	0	0	0	0	3	0	0	0	0	3
Acrotrichis CVB18	0	0	1	0	0	0	0	0	0	0	0	0	0	0	0	0	0	0	0	0	0	0	0	0	1	0	0	0	0	0	2	0	0	0	0	2
Acrotrichis CVB19	0	0	1	0	0	0	0	0	0	0	0	0	0	0	0	1	0	0	0	0	0	0	0	0	1	1	0	0	0	0	4	0	0	0	0	4
Acrotrichis CVB51	0	1	0	0	0	0	0	0	0	0	0	0	0	0	0	0	0	0	0	0	0	0	0	0	0	0	0	0	0	0	1	0	0	0	0	1
Adephaga CVB28	0	0	0	0	0	0	0	0	0	0	0	0	0	0	0	0	0	0	0	0	0	0	1	0	0	0	0	0	0	0	1	0	0	0	0	1
aff. Pridonius CVB09	0	0	0	0	0	0	0	1	1	0	1	0	1	0	0	0	1	0	0	0	1	0	0	0	1	1	0	0	0	0	8	0	1	0	0	9
aff. Pridonius CVB70	1	1	0	0	0	0	1	1	1	0	1	1	0	1	0	0	0	1	1	0	0	1	0	1	1	1	1	1	1	1	18	0	0	0	0	18
aff. Tetradonia CVB50	0	0	0	0	0	0	0	0	1	0	0	0	0	0	0	0	0	0	0	0	1	0	0	0	0	0	0	0	0	0	2	0	0	0	0	2
Aleochara CVB30	0	0	0	0	0	0	0	0	0	0	0	0	1	0	0	0	0	0	0	0	0	0	0	0	0	0	0	0	0	0	1	0	0	0	0	1
Aleocharinae CVB31	0	0	0	0	0	0	0	0	0	0	0	0	0	0	0	0	0	0	0	0	1	0	0	0	0	0	0	0	0	0	1	0	0	0	0	1
Aleocharinae CVB32	0	1	0	0	0	0	0	0	0	0	0	1	0	0	0	0	0	0	0	0	0	0	0	0	0	0	0	1	0	0	3	0	0	0	0	3
Aleocharinae CVB33	0	0	0	0	0	0	0	0	0	1	0	0	0	0	0	0	0	0	0	1	0	0	0	0	1	0	0	0	0	0	3	0	0	0	0	3
Aleocharinae CVB35	0	0	0	1	1	0	1	0	0	0	0	1	0	0	0	0	0	0	0	1	0	0	0	0	0	0	1	0	0	0	6	0	1	1	1	9
Aleocharinae CVB36	0	1	0	0	1	0	0	0	0	1	0	0	1	0	0	1	0	0	0	0	1	0	1	0	1	0	0	1	0	0	9	0	1	0	0	10
Aleocharinae CVB37	0	0	0	0	0	0	0	0	1	0	0	0	0	0	0	0	0	0	0	1	0	0	0	0	0	0	0	0	0	0	2	0	1	1	0	4
Aleocharinae CVB43	0	0	0	0	0	0	0	0	0	0	1	0	1	0	0	1	0	0	0	0	0	0	0	0	0	0	0	0	0	0	3	0	0	0	0	3
Aleocharinae CVB44	0	0	0	0	0	0	0	0	0	0	0	1	0	0	0	1	1	0	0	0	0	0	0	0	0	0	0	0	0	0	3	0	0	0	0	3
Aleocharinae CVB46	0	0	0	0	1	0	0	0	0	0	0	0	0	0	0	0	0	0	0	0	0	0	1	0	0	0	0	0	0	0	2	0	0	0	0	2
Aleocharinae CVB47	0	0	0	0	0	0	0	0	0	0	0	0	0	0	1	0	0	0	0	0	0	0	0	0	0	0	1	0	0	0	2	0	0	0	1	3
Aleocharinae CVB48	0	0	0	1	0	0	0	0	0	0	0	0	0	0	0	0	0	0	0	0	0	0	0	0	0	0	0	0	0	0	1	0	1	0	0	2
Aleocharinae CVB49	0	0	0	0	0	0	0	0	0	0	0	0	0	0	0	1	0	0	0	0	0	0	0	0	0	0	0	0	0	0	1	0	0	0	0	1
Aleocharinae CVB54	0	0	1	0	0	0	0	0	0	0	0	0	0	0	0	0	0	0	0	0	0	0	0	0	0	0	0	0	0	0	1	0	0	0	0	1
Aleocharinae CVB55	0	0	0	0	0	0	0	0	0	0	0	0	0	0	0	0	1	0	0	0	0	0	0	0	0	1	0	0	0	0	2	0	0	0	0	2
Apalonia CVB34	0	0	0	0	1	0	0	0	0	1	0	1	0	1	0	0	0	0	0	1	0	0	0	0	0	0	0	0	0	0	5	0	0	1	1	7
Cantharidae CVB62	0	0	0	0	0	0	0	0	0	0	0	0	0	0	0	0	0	0	0	0	0	0	0	0	1	0	0	0	0	0	1	0	0	0	0	1
Cephaloplectus mus	1	0	0	0	0	0	0	0	0	0	0	0	0	0	0	0	0	0	1	0	0	0	0	0	0	0	0	0	0	0	2	0	0	0	0	2
Cercyon pohli	0	0	1	0	1	0	1	1	0	0	1	0	1	0	0	1	1	1	0	0	0	0	0	0	0	0	0	0	0	0	9	0	0	0	0	9
Cheilister lucidulus	0	0	0	0	0	0	0	0	0	0	0	0	0	0	0	0	0	0	0	0	1	1	0	0	0	0	0	0	1	0	3	0	0	0	0	3
Clientister CVB095	0	0	0	0	0	0	0	0	0	0	0	0	0	0	0	0	0	0	0	0	1	0	0	0	0	0	0	0	0	0	1	0	0	0	0	1
Clinidium erwini	0	0	0	0	0	0	0	0	0	0	0	0	0	0	0	0	0	0	0	0	0	0	0	0	1	0	0	0	0	0	1	0	0	0	0	1
Coleoptera CVB24	0	0	0	0	0	0	0	0	0	0	0	0	0	0	0	0	0	0	0	0	0	1	0	0	0	0	0	0	0	0	1	0	0	0	0	1
Coleoptera CVB25	0	0	0	0	0	0	0	0	0	0	0	0	0	0	0	0	0	0	0	0	0	1	0	0	0	0	0	0	0	0	1	0	0	0	0	1
Coproporus CVB11	0	0	0	0	0	0	0	0	0	1	0	1	0	1	0	1	0	1	1	1	1	1	0	0	1	0	0	1	0	0	11	0	1	0	1	13
Coproporus CVB12	0	0	0	0	0	0	1	0	0	0	0	0	0	0	0	1	0	1	0	0	0	0	1	0	0	0	0	0	0	0	4	0	0	0	0	4
Coproporus CVB71	0	1	0	0	0	0	0	1	0	0	0	1	1	1	1	0	1	0	1	0	0	1	0	1	1	0	0	0	0	0	11	0	0	0	0	11
Coproporus CVB81	0	0	0	0	0	0	0	0	0	0	0	0	0	0	0	0	0	0	0	0	0	0	0	1	0	0	0	0	0	0	1	0	0	1	0	2
Daptesister pilosus	0	0	0	0	0	0	0	0	0	0	0	0	0	0	0	0	0	0	0	0	0	0	0	0	1	0	0	0	0	0	1	0	1	0	0	2
Discheramocephalini CVB13	0	0	0	0	0	0	0	0	0	0	0	0	0	0	0	0	0	0	0	0	0	0	1	0	0	0	0	0	0	0	1	0	0	0	0	1
Discheramocephalini CVB20	0	0	0	0	0	0	0	0	0	0	0	1	0	0	0	0	0	0	0	0	0	0	0	0	0	0	0	0	0	0	1	0	0	0	0	1
Dissochaetus CVB26	0	0	0	0	0	0	0	0	0	0	0	0	0	0	0	0	0	0	0	0	0	0	0	0	0	0	1	0	0	0	1	0	0	0	0	1
Dissochaetus CVB27	0	0	0	0	0	0	1	0	0	0	0	0	0	0	0	1	0	1	0	0	0	0	0	0	0	1	0	1	0	0	5	0	0	0	0	5
Ecclisister costaericae	0	0	0	0	0	0	0	0	0	0	0	0	0	0	0	0	0	0	0	0	1	0	0	0	0	0	0	0	0	0	1	0	0	0	0	1
Ecitochara connexa	0	0	0	0	0	0	0	0	0	0	0	0	0	0	0	0	0	0	0	0	0	0	0	0	0	0	0	1	0	1	2	0	0	0	0	2
Ecitodonia CVB65	0	0	0	0	1	0	0	0	0	0	0	1	0	1	0	0	0	0	1	0	1	0	0	0	1	0	0	0	0	0	6	0	0	0	0	6
Ecitomorpha cf. breviceps	0	0	0	0	0	0	0	0	0	0	0	0	0	1	0	0	0	0	0	0	0	0	0	0	0	0	0	0	0	0	1	0	0	0	0	1
Ecitomorpha cf. nevermanni	0	0	0	0	0	0	0	0	0	0	0	0	0	0	1	0	0	0	0	0	0	0	0	0	0	0	0	0	0	0	1	0	0	0	0	1
Ecitophya simulans	1	0	0	0	0	1	1	0	0	0	0	0	0	0	1	0	0	0	1	0	1	0	0	0	1	0	0	0	0	0	7	0	0	0	0	7
Ecitopora CVB63	0	1	0	0	0	0	0	0	0	0	0	1	0	0	1	0	0	0	0	0	1	0	0	0	1	0	1	0	0	0	6	0	0	0	0	6
Euclasea CVB66	0	0	0	0	0	0	0	0	0	1	0	0	0	1	0	0	0	0	1	0	0	0	0	0	0	0	0	0	1	0	4	0	0	0	0	4
Euxenister caroli	0	0	0	0	0	0	0	0	0	0	0	1	0	0	0	0	0	0	0	0	0	0	0	0	0	0	0	0	0	0	1	0	0	0	0	1
False-Lomechusini CVB67	0	0	0	0	0	0	0	0	0	0	0	0	0	0	0	0	0	0	0	0	0	0	0	0	0	0	0	0	0	0	0	1	0	0	0	1
False-Lomechusini CVB68	0	0	0	0	1	0	0	0	1	0	0	0	0	0	0	0	0	0	0	0	0	0	0	0	0	0	0	0	0	0	2	0	0	0	0	2
Geotrochopsis pubescens	0	0	0	0	0	0	0	0	0	0	0	0	0	0	0	0	0	0	0	1	0	0	0	0	0	0	0	0	0	0	1	0	0	0	0	1
Limulodes CVB64	1	0	0	0	0	0	0	0	0	0	0	0	0	1	0	0	0	0	0	0	0	0	0	0	0	0	0	0	0	0	2	0	0	0	0	2
Lithocharis cf. discoidalis	0	0	0	1	1	0	1	0	1	0	1	1	1	0	0	1	0	1	1	0	1	0	1	0	1	1	0	0	0	0	14	0	0	0	0	14
Lithocharis CVB05	0	1	0	0	0	0	0	0	0	0	0	1	0	0	1	0	0	0	0	1	0	0	0	1	0	0	0	0	0	0	5	0	0	0	1	6
Lithocharis CVB07	0	0	0	0	0	0	1	0	0	0	0	0	0	0	0	0	0	0	0	0	0	0	0	0	0	0	0	0	0	0	1	0	0	0	0	1
Lithocharis CVB08	0	0	0	0	0	0	0	0	0	0	0	0	0	1	0	1	0	0	0	0	0	0	1	0	0	0	0	0	0	0	3	0	0	0	0	3
Medonina CVB52	0	0	0	0	0	0	0	0	0	0	0	0	1	0	0	0	0	0	0	0	0	0	0	0	0	0	0	0	0	0	1	0	0	0	0	1
Medonina CVB53	0	0	0	0	0	0	0	0	0	0	0	1	0	1	0	0	0	0	0	0	0	0	0	0	0	1	0	0	0	0	3	0	0	0	0	3
Meronera CVB42	0	1	1	0	1	0	0	0	0	1	0	0	0	0	0	1	1	0	0	0	0	1	0	1	0	1	1	0	0	0	10	0	0	0	0	10
Myrmedonota CVB38	0	0	0	0	0	0	0	0	0	0	0	0	0	0	0	0	0	0	0	0	0	0	0	0	0	0	0	0	0	0	0	0	1	1	0	2
Myrmedonota CVB39	0	0	0	0	0	0	0	0	0	0	0	0	0	0	0	0	1	0	0	0	0	0	0	0	0	0	0	0	0	0	1	0	0	0	1	2
Myrmedonota CVB41	0	1	0	0	1	0	1	0	0	1	0	0	0	0	1	1	0	1	0	1	0	0	0	0	0	0	1	1	0	0	10	0	0	1	0	11
Myrmedonota CVB45	0	0	1	0	1	0	0	0	0	0	0	0	0	0	0	0	0	0	0	0	0	0	1	0	0	0	0	0	0	0	3	0	0	0	0	3
Myrmedonota CVB69	0	0	0	0	0	0	0	0	0	0	0	0	0	0	0	0	0	0	0	0	0	0	0	0	0	0	0	0	0	0	0	0	0	0	1	1
Neocolonides howdeni	0	0	0	0	0	0	0	0	0	0	0	0	0	0	0	0	0	0	0	0	1	0	0	0	0	0	0	0	0	0	1	0	0	0	0	1
Onthophagus limonensis	0	0	0	0	0	0	1	0	0	0	0	0	0	0	0	0	1	0	0	0	0	0	0	0	0	0	0	0	0	0	2	0	0	0	0	2
Paratropinus CVB96	0	0	0	0	0	0	0	0	0	0	0	1	0	0	0	0	0	0	0	0	0	0	0	0	0	0	0	0	0	0	1	0	0	0	0	1
Paratropinus scalptus	1	0	0	0	0	0	0	0	0	0	0	1	0	0	0	0	0	0	0	0	0	0	0	0	0	0	0	0	1	0	3	0	0	0	0	3
Phelister CVB85	0	0	0	0	0	0	0	0	0	0	0	0	0	0	0	0	0	0	1	0	0	0	0	0	0	0	0	0	0	0	1	0	0	0	0	1
Plagiogramma CVB61	0	0	0	0	0	0	0	0	0	0	0	0	1	0	0	0	0	0	0	0	0	0	0	0	0	0	0	0	0	0	1	0	0	0	0	1
Plagiogramma schmidti	0	0	0	0	0	0	0	0	0	0	0	0	0	0	0	0	0	0	0	0	0	0	0	0	0	1	0	0	0	0	1	0	1	0	0	2
Psalidister furcatus	1	0	0	0	0	0	0	0	0	0	0	0	0	0	0	0	0	0	0	0	1	0	0	0	1	0	1	0	1	0	5	0	0	0	0	5
Ptilodactylidae CVB22	0	0	0	0	0	0	0	0	0	0	0	0	0	0	0	0	0	0	0	0	0	0	0	0	0	0	0	0	0	0	0	0	1	0	0	1
Sacosternum laselva	1	1	0	0	1	1	1	1	0	1	1	0	0	0	0	1	1	0	1	0	1	1	0	0	1	1	0	0	1	1	17	0	1	0	0	18
Scraptiidae CVB29	0	0	0	0	0	0	0	0	0	0	0	0	0	1	0	0	0	0	0	0	0	0	0	0	0	0	0	1	0	0	2	0	0	0	0	2
Staphylinidae CVB23	0	0	0	0	0	0	0	0	0	0	0	0	0	0	0	0	0	0	0	0	0	0	0	0	0	0	0	0	0	0	0	0	1	0	0	1
Symphilister cf. hamati	0	0	0	0	0	0	0	0	0	0	0	0	1	0	0	1	0	0	0	0	0	0	0	0	0	0	0	0	0	0	2	0	0	0	0	2
Synoditulus debilis	1	0	0	0	0	0	0	0	0	1	1	1	0	0	0	0	0	0	0	0	0	1	0	0	1	0	0	0	0	0	6	0	0	0	0	6
Tenebrionidae CVB21	0	0	0	0	0	0	0	0	0	0	0	0	0	0	0	0	0	0	1	0	0	0	0	0	0	0	0	0	0	0	1	0	0	0	0	1
Tetradonella CVB40	0	0	0	0	0	0	0	0	0	0	0	0	0	0	0	0	0	0	0	0	0	0	0	0	0	0	0	1	0	0	1	0	0	1	0	2
Tetradonia cf. marginalis	0	0	0	0	0	0	0	0	0	0	0	0	0	0	0	0	0	0	0	1	0	0	0	0	1	0	0	0	0	0	2	0	0	0	0	2
Tetradonia laticeps	0	0	0	0	0	0	0	0	0	0	0	0	0	0	0	0	0	0	0	0	0	0	0	0	0	0	0	0	0	0	0	1	0	0	0	1
Trichoreninus geminus	0	0	0	1	0	0	0	0	0	0	0	1	0	0	0	0	0	0	0	0	0	0	0	0	0	0	0	0	1	0	3	0	0	0	0	3
Vatesus cf. clypeatus CVB72	0	0	0	0	0	0	0	0	0	0	0	0	0	0	0	0	0	0	1	0	1	0	0	0	1	0	0	0	0	0	3	0	0	0	0	3
Xantholinini CVB10	0	0	0	0	0	0	0	0	0	0	0	0	0	0	0	0	1	1	0	0	0	0	0	0	0	0	0	0	0	0	2	0	0	0	0	2

## Sheet: Life stages
Number of barcoded specimens per life stage.
Row Labels	adults	larvae	eggs
Achenomorphus CVB04	1	0	0
Acrotrichis CVB14	1	0	0
Acrotrichis CVB15	2	0	0
Acrotrichis CVB16	3	2	0
Acrotrichis CVB17	5	0	0
Acrotrichis CVB18	5	0	0
Acrotrichis CVB19	6	0	0
Acrotrichis CVB51	1	0	0
Adephaga CVB28	1	0	0
aff. Pridonius CVB09	1	12	1
aff. Pridonius CVB70	8	11	1
aff. Tetradonia CVB50	2	0	0
Aleochara CVB30	1	0	0
Aleocharinae CVB31	1	0	0
Aleocharinae CVB32	4	0	0
Aleocharinae CVB33	4	0	0
Aleocharinae CVB35	14	0	1
Aleocharinae CVB36	7	9	0
Aleocharinae CVB37	4	0	0
Aleocharinae CVB43	1	3	0
Aleocharinae CVB44	4	0	0
Aleocharinae CVB46	0	2	0
Aleocharinae CVB47	3	0	0
Aleocharinae CVB48	2	0	0
Aleocharinae CVB49	1	0	0
Aleocharinae CVB54	2	0	0
Aleocharinae CVB55	2	0	0
Apalonia CVB34	9	0	0
Cantharidae CVB62	0	1	0
Cephaloplectus mus	1	0	0
Cercyon pohli	5	0	0
Cheilister lucidulus	3	1	0
Clientister CVB095	0	1	0
Clinidium erwini	1	0	0
Coleoptera CVB24	0	1	0
Coleoptera CVB25	0	1	0
Coproporus CVB11	18	13	0
Coproporus CVB12	5	0	0
Coproporus CVB71	6	14	0
Coproporus CVB81	2	0	0
Daptesister pilosus	2	0	0
Discheramocephalini CVB13	1	0	0
Discheramocephalini CVB20	2	0	0
Dissochaetus CVB26	1	0	0
Dissochaetus CVB27	7	0	0
Ecclisister costaericae	1	0	0
Ecitochara connexa	1	0	0
Ecitodonia CVB65	4	19	0
Ecitomorpha cf. breviceps	1	0	0
Ecitomorpha cf. nevermanni	1	0	0
Ecitophya simulans	9	0	0
Ecitopora CVB63	12	0	0
Euclasea CVB66	3	1	0
Euxenister caroli	1	0	0
False-Lomechusini CVB67	0	1	0
False-Lomechusini CVB68	1	1	0
Geotrochopsis pubescens	1	0	0
Limulodes CVB64	5	0	0
Lithocharis cf. discoidalis	21	2	0
Lithocharis CVB05	5	2	0
Lithocharis CVB07	1	0	0
Lithocharis CVB08	2	1	0
Medonina CVB52	1	0	0
Medonina CVB53	2	1	0
Meronera CVB42	2	14	0
Myrmedonota CVB38	2	0	0
Myrmedonota CVB39	2	0	0
Myrmedonota CVB41	13	0	0
Myrmedonota CVB45	2	1	0
Myrmedonota CVB69	0	1	0
Neocolonides howdeni	1	0	0
Onthophagus limonensis	3	0	0
Paratropinus CVB96	1	0	0
Paratropinus scalptus	2	0	0
Phelister CVB85	1	0	0
Plagiogramma CVB61	1	0	0
Plagiogramma schmidti	2	0	0
Psalidister furcatus	11	0	0
Ptilodactylidae CVB22	0	1	0
Sacosternum laselva	12	0	0
Scraptiidae CVB29	0	2	0
Staphylinidae CVB23	1	0	0
Symphilister cf. hamati	0	3	0
Synoditulus debilis	14	0	0
Tenebrionidae CVB21	0	1	0
Tetradonella CVB40	4	0	0
Tetradonia cf. marginalis	2	0	0
Tetradonia laticeps	1	0	0
Trichoreninus geminus	3	0	0
Vatesus cf. clypeatus CVB72	0	8	0
Xantholinini CVB10	2	0	0

## Sheet: Network
Prevalence of species in Eciton burchellii emigrations and Eciton burchellii refuse deposits.
Network using spatially separated refuse deposits as prevalence (N = 30 refuse deposits)								Network using prevalence of refuse visiting beetles in association with different colonies (N = 13 colonies)
Species	prevalence in EB refuse	prevalence in EB emigrations						Species	prevalence in EB refuse	prevalence in EB emigrations
Achenomorphus CVB04	1	0						Achenomorphus CVB04	1	0
Acrotrichis CVB14	1	0						Acrotrichis CVB14	1	0
Acrotrichis CVB15	2	0						Acrotrichis CVB15	2	0
Acrotrichis CVB16	5	0						Acrotrichis CVB16	4	0
Acrotrichis CVB17	4	0						Acrotrichis CVB17	4	0
Acrotrichis CVB18	2	0						Acrotrichis CVB18	2	0
Acrotrichis CVB19	4	0						Acrotrichis CVB19	4	0
Acrotrichis CVB51	1	0						Acrotrichis CVB51	1	0
Adephaga CVB28	1	0						Adephaga CVB28	1	0
aff. Pridonius CVB09	8	0						aff. Pridonius CVB09	6	1
aff. Pridonius CVB70	18	1						aff. Pridonius CVB70	8	0
aff. Tetradonia CVB50	2	0						aff. Tetradonia CVB50	2	0
Aleochara CVB30	1	0						Aleochara CVB30	1	0
Aleocharinae CVB31	1	0						Aleocharinae CVB31	1	0
Aleocharinae CVB32	3	0						Aleocharinae CVB32	3	0
Aleocharinae CVB33	3	0						Aleocharinae CVB33	3	0
Aleocharinae CVB35	6	0						Aleocharinae CVB35	4	0
Aleocharinae CVB36	9	0						Aleocharinae CVB36	7	0
Aleocharinae CVB37	2	0						Aleocharinae CVB37	2	0
Aleocharinae CVB43	3	0						Aleocharinae CVB43	2	0
Aleocharinae CVB44	3	0						Aleocharinae CVB44	3	0
Aleocharinae CVB46	2	0						Aleocharinae CVB46	2	0
Aleocharinae CVB47	2	0						Aleocharinae CVB47	2	0
Aleocharinae CVB48	1	0						Aleocharinae CVB48	1	0
Aleocharinae CVB49	1	0						Aleocharinae CVB49	1	0
Aleocharinae CVB54	1	0						Aleocharinae CVB54	1	0
Aleocharinae CVB55	2	0						Aleocharinae CVB55	2	0
Apalonia CVB34	5	0						Apalonia CVB34	5	0
Cantharidae CVB62	1	0						Cantharidae CVB62	1	0
Cephaloplectus mus	2	12						Cephaloplectus mus	1	12
Cercyon pohli	9	0						Cercyon pohli	2	0
Cheilister lucidulus	3	1						Cheilister lucidulus	3	1
Clientister CVB95	1	0						Clientister CVB95	1	0
Clientister sp.1	0	1						Clientister sp.1	0	1
Clinidium erwini	1	0						Clinidium erwini	1	0
Coleoptera CVB24	1	0						Coleoptera CVB24	1	0
Coleoptera CVB25	1	0						Coleoptera CVB25	1	0
Colonides cf collegii	0	1						Colonides cf collegii	0	1
Coproporus CVB11	11	0						Coproporus CVB11	10	0
Coproporus CVB12	4	0						Coproporus CVB12	4	0
Coproporus CVB71	11	0						Coproporus CVB71	8	0
Coproporus CVB81	1	0						Coproporus CVB81	1	0
Daptesister pilosus	1	0						Daptesister pilosus	1	0
Discheramocephalini CVB13	1	0						Discheramocephalini CVB13	1	0
Discheramocephalini CVB20	1	0						Discheramocephalini CVB20	1	0
Dissochaetus CVB26	1	0						Dissochaetus CVB26	1	0
Dissochaetus CVB27	5	0						Dissochaetus CVB27	4	0
Ecclisister costaericae	1	2						Ecclisister costaericae	1	2
Ecitochara connexa	2	0						Ecitochara connexa	1	0
Ecitodonia CVB65	6	0						Ecitodonia CVB65	6	0
Ecitomorpha cf. breviceps	1	6						Ecitomorpha cf. breviceps	1	6
Ecitomorpha cf. nevermanni	1	6						Ecitomorpha cf. nevermanni	1	6
Ecitophya simulans	7	9						Ecitophya simulans	5	9
Ecitopora CVB63	6	1						Ecitopora CVB63	6	1
Euclasea CVB66	4	1						Euclasea CVB66	4	1
Euxenister caroli	1	2						Euxenister caroli	1	2
False-Lomechusini CVB68	2	1						False-Lomechusini CVB68	1	1
Geotrochopsis pubescens	1	0						Geotrochopsis pubescens	1	0
Limulodes CVB64	2	3						Limulodes CVB64	2	3
Limulodes sp4	0	1						Limulodes sp4	0	1
Lithocharis cf. discoidalis	14	0						Lithocharis cf. discoidalis	9	0
Lithocharis CVB05	5	0						Lithocharis CVB05	5	0
Lithocharis CVB07	1	0						Lithocharis CVB07	1	0
Lithocharis CVB08	3	0						Lithocharis CVB08	3	0
Medonina CVB52	1	0						Medonina CVB52	1	0
Medonina CVB53	3	0						Medonina CVB53	3	0
Meronera CVB42	10	0						Meronera CVB42	7	0
Myrmedonota CVB39	1	0						Myrmedonota CVB39	1	0
Myrmedonota CVB41	10	0						Myrmedonota CVB41	6	0
Myrmedonota CVB45	3	0						Myrmedonota CVB45	2	0
Neocolonides howdeni	1	0						Neocolonides howdeni	1	0
Nossidium sp1	0	1						Nossidium sp1	0	1
Nymphister simplicissimus	0	1						Nymphister simplicissimus	0	1
Onthophagus limonensis	2	0						Onthophagus limonensis	2	0
Paratropinus CVB96	1	0						Paratropinus CVB96	1	0
Paratropinus scalptus	3	0						Paratropinus scalptus	2	0
Phelister CVB85	1	0						Phelister CVB85	1	0
Plagiogramma CVB61	1	0						Plagiogramma CVB61	1	0
Plagiogramma schmidti	1	0						Plagiogramma schmidti	1	0
Psalidister furcatus	5	1						Psalidister furcatus	5	1
Sacosternum laselva	17	3						Sacosternum laselva	5	3
Scraptiidae CVB29	2	0						Scraptiidae CVB29	2	0
Sternocoelopsis cf nevermanni	0	1						Sternocoelopsis cf nevermanni	0	1
Sternocoelopsis cf veselyi	0	1						Sternocoelopsis cf veselyi	0	1
Symphilister cf. hamati	2	1						Symphilister cf. hamati	2	1
Synoditulus debilis	6	0						Synoditulus debilis	5	0
Tenebrionidae CVB21	1	0						Tenebrionidae CVB21	1	0
Tetradonella CVB40	1	0						Tetradonella CVB40	1	0
Tetradonia cf. marginalis	2	13						Tetradonia cf. marginalis	2	13
Tetradonia laselvensis	0	2						Tetradonia laselvensis	0	2
Tetradonia laticeps	0	2						Tetradonia laticeps	0	2
Tetradonia lizonae	0	1						Tetradonia lizonae	0	1
Tetradonia tikalensis	0	1						Tetradonia tikalensis	0	1
Trichoreninus geminus	3	0						Trichoreninus geminus	2	0
Vatesus cf. clypeatus CVB72	3	13						Vatesus cf. clypeatus CVB72	3	13
Xantholinini CVB10	2	0						Xantholinini CVB10	1	0

## Sheet: ASAP partitioning
Results of ASAP species partitioning based on the 414 COI sequences anaylzed in the present work.
Species based on BINs and morphology	ASAP species ID number				ASAP Web results
aff. Pridonius CVB70	1
aff. Pridonius CVB70	1				date:2023-05-22T10:11:52
aff. Pridonius CVB70	1				input file:refuse_data2.fas
aff. Pridonius CVB70	1				nb of sequences:414
aff. Pridonius CVB70	1				length of seqs:685
aff. Pridonius CVB70	1				subst. model:Simple Dist
aff. Pridonius CVB70	1				recurs split pval:1.000000e-02
aff. Pridonius CVB70	1
aff. Pridonius CVB70	1				Nb of subsets	asap-score	P-val (rank)		W (rank)	Threshold dist.
aff. Pridonius CVB70	1				90	1	1.00e-05 (1)		2.90e-04 (1)	0.054468
aff. Pridonius CVB70	1
aff. Pridonius CVB70	1				https://bioinfo.mnhn.fr/abi/public/asap/
aff. Pridonius CVB70	1
aff. Pridonius CVB70	1
aff. Pridonius CVB70	1
aff. Pridonius CVB70	1
aff. Pridonius CVB70	1
aff. Pridonius CVB70	1
Cantharidae CVB62	2
Synoditulus debilis	3
Synoditulus debilis	3
Synoditulus debilis	3
Synoditulus debilis	3
Synoditulus debilis	3
Synoditulus debilis	3
Synoditulus debilis	3
Synoditulus debilis	3
Synoditulus debilis	3
Synoditulus debilis	3
Synoditulus debilis	3
Synoditulus debilis	3
Coproporus CVB71	4
Coproporus CVB71	4
Coproporus CVB71	4
Coproporus CVB71	4
Coproporus CVB71	4
Coproporus CVB71	4
Coproporus CVB71	4
Coproporus CVB71	4
Coproporus CVB71	4
Coproporus CVB71	4
Coproporus CVB71	4
Coproporus CVB71	4
Coproporus CVB71	4
Coproporus CVB71	4
Coproporus CVB71	4
Coproporus CVB71	4
Coproporus CVB71	4
Coproporus CVB71	4
Coproporus CVB11	5
Coproporus CVB11	5
Coproporus CVB11	5
Coproporus CVB11	5
Coproporus CVB11	5
Coproporus CVB11	5
Coproporus CVB11	5
Coproporus CVB11	5
Coproporus CVB11	5
Coproporus CVB11	5
Coproporus CVB11	5
Coproporus CVB11	5
Coproporus CVB11	5
Coproporus CVB11	5
Coproporus CVB11	5
Coproporus CVB11	5
Coproporus CVB11	5
Coproporus CVB11	5
Coproporus CVB11	5
Coproporus CVB11	5
Coproporus CVB11	5
Coproporus CVB11	5
Coproporus CVB11	5
Coproporus CVB11	5
Coproporus CVB11	5
Coproporus CVB11	5
Coproporus CVB11	5
Coproporus CVB11	5
Coproporus CVB11	5
Coproporus CVB11	5
Coproporus CVB11	5
Coproporus CVB71	6
Coproporus CVB71	7
Aleocharinae CVB35	8
Aleocharinae CVB35	8
Aleocharinae CVB35	8
Aleocharinae CVB35	8
Aleocharinae CVB35	8
Aleocharinae CVB35	8
Aleocharinae CVB35	8
Aleocharinae CVB35	8
Aleocharinae CVB35	8
Aleocharinae CVB35	8
Aleocharinae CVB35	8
Aleocharinae CVB35	8
Aleocharinae CVB35	8
Aleocharinae CVB35	8
Aleocharinae CVB35	8
Onthophagus limonensis	9
Onthophagus limonensis	9
Plagiogramma CVB61	10
Ecitopora CVB63	11
Ecitopora CVB63	11
Ecitopora CVB63	11
Ecitopora CVB63	11
Ecitopora CVB63	11
Ecitopora CVB63	11
Ecitopora CVB63	11
Ecitopora CVB63	11
Ecitopora CVB63	11
Ecitopora CVB63	11
Ecitopora CVB63	11
Ecitopora CVB63	11
Myrmedonota CVB41	12
Myrmedonota CVB41	12
Myrmedonota CVB41	12
Myrmedonota CVB41	12
Myrmedonota CVB41	12
Myrmedonota CVB41	12
Myrmedonota CVB41	12
Myrmedonota CVB41	12
Myrmedonota CVB41	12
Myrmedonota CVB41	12
Myrmedonota CVB41	12
Myrmedonota CVB41	12
Myrmedonota CVB41	12
Meronera CVB42	13
Meronera CVB42	13
Meronera CVB42	13
Meronera CVB42	13
Meronera CVB42	13
Meronera CVB42	13
Meronera CVB42	13
Meronera CVB42	13
Meronera CVB42	13
Meronera CVB42	13
Meronera CVB42	13
Meronera CVB42	13
Meronera CVB42	13
Meronera CVB42	13
Meronera CVB42	13
Meronera CVB42	13
Ecitodonia CVB65	14
Ecitodonia CVB65	14
Ecitodonia CVB65	14
Ecitodonia CVB65	14
Ecitodonia CVB65	14
Ecitodonia CVB65	14
Ecitodonia CVB65	14
Ecitodonia CVB65	14
Ecitodonia CVB65	14
Ecitodonia CVB65	14
Ecitodonia CVB65	14
Ecitodonia CVB65	14
Ecitodonia CVB65	14
Ecitodonia CVB65	14
Ecitodonia CVB65	14
Ecitodonia CVB65	14
Ecitodonia CVB65	14
Ecitodonia CVB65	14
Ecitodonia CVB65	14
Ecitodonia CVB65	14
Ecitodonia CVB65	14
Ecitodonia CVB65	14
Ecitodonia CVB65	14
Cercyon pohli	15
Cercyon pohli	15
Cercyon pohli	15
Cercyon pohli	15
Cercyon pohli	15
Aleocharinae CVB43	16
Aleocharinae CVB43	16
Aleocharinae CVB43	16
Aleocharinae CVB43	16
Sacosternum laselva	17
Sacosternum laselva	17
Sacosternum laselva	17
Sacosternum laselva	17
Sacosternum laselva	17
Sacosternum laselva	17
Sacosternum laselva	17
Sacosternum laselva	17
Sacosternum laselva	17
Sacosternum laselva	17
Sacosternum laselva	17
Sacosternum laselva	17
Aleocharinae CVB36	18
Aleocharinae CVB36	18
Aleocharinae CVB36	18
Aleocharinae CVB36	18
Aleocharinae CVB36	18
Aleocharinae CVB36	18
Aleocharinae CVB36	18
Aleocharinae CVB36	18
Aleocharinae CVB36	18
Aleocharinae CVB36	18
Aleocharinae CVB36	18
Aleocharinae CVB36	18
Aleocharinae CVB36	18
Aleocharinae CVB36	18
Aleocharinae CVB36	18
Aleocharinae CVB36	18
Aleochara CVB30	19
Discheramocephalini CVB20	20
Discheramocephalini CVB20	20
Limulodes CVB64	21
Limulodes CVB64	21
Limulodes CVB64	21
Limulodes CVB64	21
Limulodes CVB64	21
Dissochaetus CVB27	22
Dissochaetus CVB27	22
Dissochaetus CVB27	22
Dissochaetus CVB27	22
Dissochaetus CVB27	22
Dissochaetus CVB27	22
Dissochaetus CVB27	22
Ecitophya simulans	23
Ecitophya simulans	23
Ecitophya simulans	23
Ecitophya simulans	23
Ecitophya simulans	23
Ecitophya simulans	23
Ecitophya simulans	23
Ecitophya simulans	23
Ecitophya simulans	23
Clinidium erwini	24
Discheramocephalini CVB13	25
Aleocharinae CVB37	26
Aleocharinae CVB37	26
Aleocharinae CVB37	26
Aleocharinae CVB37	26
Lithocharis CVB05	27
Lithocharis CVB05	27
Lithocharis CVB05	27
Lithocharis CVB05	27
Lithocharis CVB05	27
Lithocharis CVB05	27
Lithocharis CVB05	27
Cephaloplectus mus	28
Aleocharinae CVB47	29
Aleocharinae CVB47	29
Aleocharinae CVB47	29
Lithocharis cf. discoidalis	30
Lithocharis cf. discoidalis	30
Lithocharis cf. discoidalis	30
Lithocharis cf. discoidalis	30
Lithocharis cf. discoidalis	30
Lithocharis cf. discoidalis	30
Lithocharis cf. discoidalis	30
Lithocharis cf. discoidalis	30
Lithocharis cf. discoidalis	30
Lithocharis cf. discoidalis	30
Lithocharis cf. discoidalis	30
Lithocharis cf. discoidalis	30
Lithocharis cf. discoidalis	30
Lithocharis cf. discoidalis	30
Lithocharis cf. discoidalis	30
Lithocharis cf. discoidalis	30
Lithocharis cf. discoidalis	30
Lithocharis cf. discoidalis	30
Lithocharis cf. discoidalis	30
Lithocharis cf. discoidalis	30
Lithocharis cf. discoidalis	30
Lithocharis cf. discoidalis	30
Lithocharis CVB08	31
Lithocharis CVB08	31
Lithocharis CVB08	31
Lithocharis CVB07	31
Aleocharinae CVB54	32
Aleocharinae CVB54	32
Myrmedonota CVB39	33
Myrmedonota CVB39	33
False-Lomechusini CVB68	34
False-Lomechusini CVB68	34
Acrotrichis CVB17	35
Acrotrichis CVB17	35
Acrotrichis CVB17	35
Acrotrichis CVB17	35
Acrotrichis CVB51	35
Achenomorphus CVB04	36
Myrmedonota CVB38	37
Myrmedonota CVB38	37
Adephaga CVB28	38
Aleocharinae CVB44	39
Aleocharinae CVB44	39
Aleocharinae CVB44	39
Aleocharinae CVB44	39
Staphylininae CVB09	40
Staphylininae CVB09	40
Staphylininae CVB09	40
Staphylininae CVB09	40
Staphylininae CVB09	40
Staphylininae CVB09	40
Staphylininae CVB09	40
Staphylininae CVB09	40
Staphylininae CVB09	40
Staphylininae CVB09	40
Staphylininae CVB09	40
Staphylininae CVB09	40
Staphylininae CVB09	40
Staphylininae CVB09	40
Aleocharinae CVB46	41
Aleocharinae CVB46	41
Coproporus CVB12	42
Coproporus CVB12	42
Coproporus CVB12	42
Coproporus CVB12	42
Coproporus CVB12	42
Xantholinini CVB10	43
Xantholinini CVB10	43
Aleocharinae CVB33	44
Aleocharinae CVB33	44
Aleocharinae CVB33	44
Aleocharinae CVB33	44
Ptilodactylidae CVB22	45
Euxenister caroli	46
Ecitomorpha cf. breviceps	47
Aleocharinae CVB32	48
Aleocharinae CVB32	48
Aleocharinae CVB32	48
Aleocharinae CVB32	48
Symphilister cf. hamati	49
Symphilister cf. hamati	49
Symphilister cf. hamati	49
Acrotrichis CVB19	50
Acrotrichis CVB19	50
Acrotrichis CVB19	50
Acrotrichis CVB19	50
Acrotrichis CVB19	50
Acrotrichis CVB19	50
False-Lomechusini CVB67	51
Daptesister pilosus	52
Acrotrichis CVB14	53
Medonina CVB52	54
Vatesus cf. clypeatus CVB72	55
Vatesus cf. clypeatus CVB72	55
Vatesus cf. clypeatus CVB72	55
Vatesus cf. clypeatus CVB72	55
Vatesus cf. clypeatus CVB72	55
Vatesus cf. clypeatus CVB72	55
Vatesus cf. clypeatus CVB72	55
Vatesus cf. clypeatus CVB72	55
aff. Tetradonia CVB50	56
aff. Tetradonia CVB50	56
Apalonia CVB34	57
Apalonia CVB34	57
Apalonia CVB34	57
Apalonia CVB34	57
Apalonia CVB34	57
Apalonia CVB34	57
Apalonia CVB34	57
Apalonia CVB34	57
Apalonia CVB34	57
Neocolonides howdeni	58
Acrotrichis CVB18	59
Acrotrichis CVB18	59
Acrotrichis CVB18	59
Acrotrichis CVB18	59
Acrotrichis CVB18	59
Scraptiidae CVB29	60
Scraptiidae CVB29	60
Tetradonia cf. marginalis	61
Tetradonia cf. marginalis	61
Aleocharinae CVB48	62
Aleocharinae CVB48	62
Aleocharinae CVB55	63
Aleocharinae CVB55	63
Coleoptera CVB24	64
Euclasea CVB66	65
Euclasea CVB66	65
Euclasea CVB66	65
Euclasea CVB66	65
Coproporus CVB81	66
Coproporus CVB81	66
Acrotrichis CVB16	67
Acrotrichis CVB16	67
Acrotrichis CVB16	67
Acrotrichis CVB16	67
Acrotrichis CVB16	67
Tetradonella CVB40	68
Tetradonella CVB40	68
Tetradonella CVB40	68
Tetradonella CVB40	68
Coleoptera CVB25	69
Acrotrichis CVB15	70
Acrotrichis CVB15	70
Aleocharinae CVB49	71
Dissochaetus CVB26	72
Aleocharinae CVB31	73
Geotrochopsis pubescens	74
Myrmedonota CVB45	75
Myrmedonota CVB45	75
Myrmedonota CVB45	75
Medonina CVB53	76
Medonina CVB53	76
Medonina CVB53	76
Cheilister lucidulus	77
Cheilister lucidulus	77
Cheilister lucidulus	77
Cheilister lucidulus	77
Ecitomorpha cf. nevermanni	78
Myrmedonota CVB69	79
Mimogonus fumator	80
Tenebrionidae CVB21	81
Tetradonia laticeps	82
Ecitochara connexa	83
Phelister CVB85	84
Psalidister furcatus	85
Ecclisister costaricae	86
Clientister CVB95	87
Paratropinus scalptus	88
Paratropinus scalptus	88
Paratropinus CVB96	89
Trichoreninus geminus	90
